# Supplementary material for: Toll-1-dependent immune evasion induced by fungal infection leads to cell loss in the Drosophila brain
Source: PLoS Biol. 2025 Feb 13;23(2):e3003020. doi: 10.1371/journal.pbio.3003020 (PMC11825051; doi:10.1371/journal.pbio.3003020)
Supplement: S4 Table — (XLSX) [file pbio.3003020.s010.xlsx]

## Sheet: Table S2 Statistical analysis
"Toll-1-dependent immune evasion induced by fungal infection leads to cell loss in the Drosophila brain" Singh et al PBIOLOGY-D-24-02233R2
S4 TABLE STATISTICAL ANALYSIS DETAILS
FIGURE	DATA TYPE	GENOTYPE OR EXPERIMENT TYPE	N	COMPARISON	TEST	NORMALITY TEST	DESCRIPTIVE STATISTICS		DF & TEST	p VALUE	MULTIPLE COMPARISONS TESTS	p VALUE
Figure 1: Exposure of Drosophila melanogaster to Beauveria bassiana decreases longevity and climbing
Figure 1B	Data	Genotype	No. of adults	Comparison	Test
B. bassiana exposure reduced life span	Survival cuve	Oregon/CantonS Non-infected	104	Noninfected vs Infected	Log rank (Mantel-Cox) test		Chi square 162.3		df = 1	<0.0001
		Oregon/CantonS Infected	104
Figure 1C	Data	Genotype	No. of adults	Comparison	Test	ANOVA Table	MS		DF, F(DFn,DFd)	P VALUE	Turkey's multiple comparison test
B. bassiana exposure impared climbing	Climbing analysis Flies climbing above 2 cm mark	Oregon/CantonS Non-infected 3days	60	3 days old vs 7 days old	Two-way ANOVA	Interaction	0.1176		df = 1, F (1, 20)=10.06	0.0048	3 DAYS OLD:NON-INFECTED vs. 7 DAYS OLD:INFECTED	****
		Oregon/CantonS infected 3days	60			Row Factor	0.08882		df = 1, F (1, 20)=7.601	0.0122	3 DAYS OLD:NON-INFECTED vs. 7 DAYS OLD:NON-INFECTED	NS
		Oregon/CantonS Non-infected 7 days	51	Noninfected vs Infected							3 DAYS OLD:INFECTED vs. 7 DAYS OLD:INFECTED	**
		Oregon/CantonS infected 7 days	51			Column Factor	0.4267		df = 1, F (1, 20)=36.51	<0.0001	7 DAYS OLD:NON-INFECTED vs. 7 DAYS OLD:INFECTED	****
											3 DAYS OLD:NON-INFECTED vs. 3 DAYS OLD:INFECTED	ns
Figure 2: B. bassiana was detected within the brain
Figure 2A and Figure S1A	Data	Genotype	No. of brains
B.bassiana infiltrates the Drosophila adult brain	FM4-64	wild-type Oregon	6
Figure 2B	Data	Genotype	No. of brains
B.bassiana infiltrates the Drosophila adult brain	Calcoflour white	wild-type Oregon	5
Figure 2C,D,E and Figure S1B	Data	Genotype	No. of brains
B.bassiana-GFP infiltrates the Drosophila adult brain	Brain infected with transgenic B.bassiana-GFP strain	B. bassiana-GFP strain EA-Bb-Tip o4/01	4
Figure 2F	Data	Genotype	No. of brains
B.bassiana infiltrates the Drosophila adult brain	Brain infected with transgenic B.bassiana-GFP strain	wild-type Oregon	4
Figure 2G	Data	Genotype	No. of brains
B.bassiana infiltrates the Drosophila adult brain	Dextran Red infiltrating in the eye	wt Oregon Non-infected	6
		wt Oregon Infected	5
Figure 3: Exposure to B. bassiana activated Toll signalling within the adult brain
Figure 3A	Data	Genotype	No. of a samples (4 biological replicates with 80 flies each)	Comparison	Test	Normality test			F (DFn, DFd)	p value	Turkey's multiple comparison test	P value
Feeding assay	Spores ingested by flies	wild-type Oregon fed with water	12	water>Spores	Ordinary one-way ANOVA				F (3, 44) = 47.38	<0.0001	Water+Dye vs. Spores+Dye	*
		wild-type Oregon fed with water mixed with dye	12	Sucrose>Spores							Water+Dye vs. Sucrose+Dye	****
		wild-type Oregon fed with sucrose mixed with dye	12								Sucrose+Dye vs. Spores+Dye	****
		wild-type Oregon fed with spores mixed with dye	12
Figure 3B	Data	Genotype	No. of brains		Test
B. bassiana-GFP within the adult brain when flies fed on B. bassiana GFP spores	B. bassiana-GFP in the brain and proboscis	w; repoGAL4/UASmyrTomato	6
Figure 3C	Data	Genotype	No. of brains
Expression of Toll-1 in proboscis: Toll-1>FlyBow	GFP expression	FlyBow/+;Toll-1GAL4(CRISPR)/+	7
Expression of sarm in proboscis: SarmNP0257>FlyBow		FlyBow/+;SarmNP0257GAL4/+	3
Figure 3D,E	Data	Genotype	No. of repeats	comparison	Test	Chi-square, df	z		One- or tw0-tailed	p value		P value
Proboscis Extension Response (PER) assay	PER 60 seconds	UASTRPA1/+;+	40	UASTRPA1/+ > w;UASTRPA1/+;SarmNP0257GAL4/+	Chi-square test	109.9, 1	10.48		Two-tailed	<0.0001		****
		UASTRPA1/+;SarmNP0257GAL4/+	34	UASTRPA1/+ > w;UASTRPA1/+;SarmNP7460GAL4/+		61.89, 1	7.867		Two-tailed	<0.0001		****
		UASTRPA1/+;SarmNP7460GAL4/+	40
Figure 3F, G	Data	Genotype	No. of brain	repeats	Comparison	Test	Mean±s.d.		DF & test value	p value		p value
Expression of AMPs, sarm and wek in non-infected vs infected adult fly brains	qRT-PCR	Oregon non-infected	60	3 biological repeats 20 brains per repeat	Non-infected > Infected, Drosomycin	Unpaired t-test	4.198 ± 0.8228		t=4.097 df=10	0.0022		**
		Oregon infected	60		Non-infected > Infected, Metchnikowin		4.518 ± 0.8495		t=1.994 df=16	0.0634		ns
					Non-infected > Infected, Wek		6.082 ± 0.09976		t=4.742 df=22	< 0.0001		****
					Non-infected > Infected, Sarm		1.708 ± 0.07092		t=2.707 df=10	0.0221		*
Figure 4: Exposure to B. bassiana caused cell loss in the fly brain
Figure 4A,B	No. of histoneYFP cells in central brain	Genotype	No. of brains	comparison	Test	D'Agostino & Pearson normality test	Mean±s.d.		DF & test value	p value	N/A	p value
Seven-day exposure to B. bassiana caused loss of SarmNP0257>HisYFP cells. Automatic quantification with DeadEasy of YFP+ cells.	No. histone-YFP	UAShistoneYFP/+; SarmNP0257Gal4/+ Noninfected	12	Non-infected vs Infected	Unpaired t test	P = 0.2183	-92.17 ± 32.06		t=2.875, df=26	P = 0.008
		UAShistoneYFP/+; SarmNP0257Gal4/+ Infected	16			p = 0.6420				**
Figure 4C,D	No. of glial cell in adult brain	Genotype	No. of brains	comparison	Test	D'Agostino & Pearson normality test	Mean±s.d.		Difference: Actual	p value	N/A	p value
Seven-day exposure to B. bassiana caused loss of glial cells. Automatic quantification of Repo+ cells with DeadEasy.	Glial positive cells marked by anti-repo	wild type oregon non-infected	22	Non-infected vs Infected	Unpaired t test	P = 0.1629	Median of column A, 4018, n=22		-247	P = 0.002
		wild type oregon infected	22			p = 0.0316	Median of column B, 3771, n=22			**
Figure 4E	Data	Genotype	No. of brains	Repeat	Test	Kolmogorov-Smirnov	Mean±s.d.			p value	N/A	p value
Seven-day exposure to B. bassiana lowered TH mRNA levels. Fold change relative to non-infected wild type controls normalised to GAPDH	qRT-PCR	wild type oregon non-infected	60	3 biological repeats 20 brains per repeat	Mann-Whitney test	>0.1000	95.94±13.23			0.002
		wild type oregon infected	60			Yes, 0.0884	83.53±11.18			**
Figure 4F,H	No. of dopaminergic neurons in adult brain	Genotype	No. of brains	comparison	Test	ANOVA Table	MS		DF, F(DFn,DFd)	P VALUE	Turkey's multiple comparison test
Seven-day exposure to B. bassiana caused loss of some dopaminergic neurons (DANs). Manual quantification of DAN neurons in PAL, PPL1, PPM1/2, SP1, T1, PPL2, PPM3, SPM+VUM in the non-infected and infecetd adult brain	PAL	wild type oregon non-infected	12	Non-infected brain vs infected brain	Two-way RM ANOVA	Time x Column Factor	14.18		F (7, 88) = 5.337	P<0.0001	PAL. NON-INFECTED vs INFECTED	*
		wild type oregon infected	12			Time	105		F (1, 88) = 39.54	P<0.0001	PPL1 NON-INFECTED vs INFECTED	****
	PPL1					Column Factor	1052		F (7, 88) = 298.5	P<0.0001	PPM1/2 NON-INFECTED vs INFECTED	****
	PPM2					Subject	3.524		F (88, 88) = 1.327	P=0.0935	SP1 NON-INFECTED vs INFECTED	ns
	SP1					Residual	2.656				T1 NON-INFECTED vs INFECTED	ns
	T1										PPL2 NON-INFECTED vs INFECTED	*
	PPL2										PPM3 NON-INFECTED vs INFECTED	*
	PPM3										SVP+VUM NON-INFECTED vs INFECTED	ns
	SPM+VUM
Figure 4J,K	No. of dopaminergic neurons in adult brain	Genotype	No. of brains	comparison	Test	Shapiro-Wilk normality test	Mean±s.d.			p value	N/A
Seven-day exposure to the B. bassiana caused loss of PAM dopaminergic neurons. Manual quantification..	DAN PAM neurons marked by anti-TH	wild type oregon non-infected	7	Non-infected brain vs infected brain	Unpaired t test	P = 0.9523	-53.74 ± 15.02		t=3.577, df=11	0.0043
		wild type oregon infected	6			p = 0.5103				**
Figure 5: B. bassiana induced cell loss depends on Toll-1
Figure 5 A,C	Data	Genotype	No. of adults	Comparison	Test	ANOVA Table	MS		DF, F(DFn,DFd)	P VALUE	Turkey's multiple comparison test
Toll-1 RNAi knockdown prevented B. bassiana-induced loss of MyD88+ cells. Automatic quantification with DeadEasy of number of myD88+ cells in the adult central brain	Number of MyD88>HisYFP+ cells in the adult central brain	MyD88[NP3694]GAL4UASHistoneYFP/+;TubulinGAL80ts/+ Non-infected	10	Non-infected:MyD88His_Oregon vs. Infected:MyD88His_Oregon	Two-way ANOVA	Interaction	182516		F (1, 41) = 36.66	P< 0.0001	Non-infected:MyD88His_Oregon vs. Infected:MyD88His_Oregon	****
		MyD88[NP3694]GAL4UASHistoneYFP/+;TubulinGAL80ts/+ Infected	9	nfected:MyD88His_Oregon vs.Infected:MyD88His_Toll1RNAi		Row Factor	492.4		F (1, 41) = 0.09808	P = 0.7557	nfected:MyD88His_Oregon vs. Infected:MyD88His_Toll1RNAi	****
		MyD88[NP3694]GAL4UASHistoneYFP/+;TubulinGAL80ts/UASToll-1RNAi [KK/100078] Non-infected	9	Non-infected:MyD88His_Toll1RNAi vs Infected:MyD88His_Toll1RNAi		Column Factor	1553000		F (1, 41) = 309.3	P<0.0001	Non-infected:MyD88His_Toll1RNAi vs. Infected:MyD88His_Toll1RNAi	ns
		MyD88[NP3694]GAL4UASHistoneYFP/+;TubulinGAL80ts/UASToll-1RNAi [KK/100078] Infected	9
Figure 5D, E	Data	Genotype	No. of brains	comparison	Test	ANOVA Table	MS		DF, F(DFn,DFd)	P VALUE	Turkey's multiple comparison test
Toll-1 RNAi knockdown prevented B. bassiana-induced loss of Repo+ cells. Automatic quantification with DeadEasy of number of glial cells in the adult brain	Number of glial cells in the adult brain marked by anti-Repo	MyD88[NP3694]GAL4UASHistoneYFP/+;TubulinGAL80ts/+ Non-infected	11	Non-infected:MyD88His_Oregon vs. Infected:MyD88His_Oregon	Two-way ANOVA	Interaction	685203		F (1, 28) = 3.643	P= 0.0666	Non-infected:MyD88His_Oregon vs. Infected:MyD88His_Oregon	*
		MyD88[NP3694]GAL4UASHistoneYFP/+;TubulinGAL80ts/+ Infected	8	nfected:MyD88His_Oregon vs. Infected:MyD88His_Toll1RNAi		Row Factor	543333		F (1, 28) = 2.888	P = 0.1003	nfected:MyD88His_Oregon vs. Infected:MyD88His_Toll1RNAi	ns
		MyD88[NP3694]GAL4UASHistoneYFP/+;TubulinGAL80ts/UASToll-1RNAi [KK/100078] Non-infected	6	Non-infected:MyD88His_Toll1RNAi vs. Infected:MyD88His_Toll1RNAi		Column Factor	461610		F (1, 28) = 2.454	P=0.1285	Non-infected:MyD88His_Toll1RNAi vs. Infected:MyD88His_Toll1RNAi	ns
		MyD88[NP3694]GAL4UASHistoneYFP/+;TubulinGAL80ts/UASToll-1RNAi [KK/100078] Infected	6
Figure 5 F, G	Data	Genotype	No. of brains	comparison	Test	ANOVA Table	MS		DF, F(DFn,DFd)	P VALUE	Turkey's multiple comparison test
Toll-1 RNAi knockdown prevented B. bassiana-induced loss of TH+ cells. Manual quantification of number of dopaminergic neurons in PPM3 cluster	Number of dopaminergic neurons in the PPM3 cluster in adult brain marked by anti-TH	MyD88[NP3694]GAL4UASHistoneYFP/+;TubulinGAL80ts/+ Non-infected	8	Non-infected:MyD88His_Oregon vs. Infected:MyD88His_Oregon	Two-way ANOVA	Interaction	28.92		F (2, 53) = 7.247	P=0.0017	Non-infected:MyD88His_Oregon vs. Infected:MyD88His_Oregon	**
		MyD88[NP3694]GAL4UASHistoneYFP/+;TubulinGAL80ts/+ Infected	9	nfected:MyD88His_Oregon vs. Infected:MyD88His_Toll1RNAi		Row Factor	147.5		F (2, 53) = 4.360	P=0.0177	nfected:MyD88His_Oregon vs. Infected:MyD88His_Toll1RNAi	ns
		MyD88[NP3694]GAL4UASHistoneYFP/+;TubulinGAL80ts/UASToll-1RNAi [KK/100078] Non-infected	7	Non-infected:MyD88His_Toll1RNAi vs. Infected:MyD88His_Toll1RNAi		Column Factor	3.954		F (1, 53) = 239.2	P<0.0001	Non-infected:MyD88His_Toll1RNAi vs. Infected:MyD88His_Toll1RNAi	ns
		MyD88[NP3694]GAL4UASHistoneYFP/+;TubulinGAL80ts/UASToll-1RNAi [KK/100078] Infected	6
Figure 5 I	Data	Genotype	No. of brains	comparison	Test	ANOVA Table	MS		DF, F(DFn,DFd)	P VALUE	Turkey's multiple comparison test
Toll-1 RNAi knockdown improved survival after infection, albeit not significantly. Quantification of surviving flies after seven days of exposure to B. bassiana in controls and Toll-1knockdown flies	percentage of flies that survived after 7 days of exposure to B. bassiana	MyD88[NP3694]GAL4UASHistoneYFP/+;TubulinGAL80ts/+ Non-infected	194	Non-infected:MyD88His_Oregon vs. Infected:MyD88His_Oregon	Two-way ANOVA	Interaction	804.4		F (2, 13) = 3.947	P=0.0458	Non-infected:MyD88His_Oregon vs. Infected:MyD88His_Oregon	***
		MyD88[NP3694]GAL4UASHistoneYFP/+;TubulinGAL80ts/+ Infected	90	Non-infected: UASToll-1RNAi/+ vs. Infected: UASToll-1RNAi/+		Row Factor	778.6		F (2, 13) = 3.821	P=0.0495	Non-infected: UASToll-1RNAi/+ vs. Infected: UASToll-1RNAi/+	*
		;+;UAS-Toll-1RNAi[KK/100078]/+ Non-infected	156	nfected:MyD88His_Oregon vs. Infected:MyD88His_Toll1RNAi		Column Factor	7830		F (1, 13) = 38.42	P<0.0001	nfected:MyD88His_Oregon vs. Infected:MyD88His_Toll1RNAi	*
		;+;UAS-Toll-1RNAi[KK/100078]/+ Infected	102	nfected:UASToll-1RNAi_Oregon vs. Infected:MyD88His_Toll1RNAi							nfected:UASToll-1RNAi_Oregon vs. Infected:MyD88His_Toll1RNAi	ns
		MyD88[NP3694]GAL4UASHistoneYFP/+;TubulinGAL80ts/UASToll-1RNAi [KK/100078] Non-infected	90	Non-infected:MyD88His_Toll1RNAi vs. Infected:MyD88His_Toll1RNAi							Non-infected:MyD88His_Toll1RNAi vs. Infected:MyD88His_Toll1RNAi	ns
		MyD88[NP3694]GAL4UASHistoneYFP/+;TubulinGAL80ts/UASToll-1RNAi [KK/100078] Infected	82
Figure 5 J	Data	Genotype	No. of adult flies	comparison	Test	ANOVA Table	MS		DF, F(DFn,DFd)	P VALUE	Turkey's multiple comparison test
Toll-1 RNAi knockdown improved climbing after 7 days of exposure to B. bassiana. Performance Index at climbing assay in Toll-1knockdown flies vs controls.	Performance index of non-infected and infected Toll-1 knokdown flies	MyD88[NP3694]GAL4UASHistoneYFP/+;TubulinGAL80ts/+ Non-infected	194	Non-infected:MyD88His_Oregon vs. Infected:MyD88His_Oregon	Two-way ANOVA	Interaction	0.1198		F (2, 53) = 7.247	P=0.0017	Non-infected:MyD88His_Oregon vs. Infected:MyD88His_Oregon	****
		MyD88[NP3694]GAL4UASHistoneYFP/+;TubulinGAL80ts/+ Infected	90	Non-infected: UASToll-1RNAi/+ vs. Infected: UASToll-1RNAi/+		Row Factor	0.07207		F (2, 53) = 4.360	P=0.0177	Non-infected: UASToll-1RNAi/+ vs. Infected: UASToll-1RNAi/+	****
		;+;UAS-Toll-1RNAi[KK/100078]/+ Non-infected	156	nfected:MyD88His_Oregon vs. Infected:MyD88His_Toll1RNAi		Column Factor	3.954		F (1, 53) = 239.2	P<0.0001	nfected:MyD88His_Oregon vs. Infected:MyD88His_Toll1RNAi	**
		;+;UAS-Toll-1RNAi[KK/100078]/+ Infected	102	nfected:UASToll-1RNAi_Oregon vs. Infected:MyD88His_Toll1RNAi							nfected:UASToll-1RNAi_Oregon vs. Infected:MyD88His_Toll1RNAi	***
		MyD88[NP3694]GAL4UASHistoneYFP/+;TubulinGAL80ts/UASToll-1RNAi [KK/100078] Non-infected	90	Non-infected:MyD88His_Toll1RNAi vs. Infected:MyD88His_Toll1RNAi							Non-infected:MyD88His_Toll1RNAi vs. Infected:MyD88His_Toll1RNAi	****
		MyD88[NP3694]GAL4UASHistoneYFP/+;TubulinGAL80ts/UASToll-1RNAi [KK/100078] Infected	82
Figure 6: B. bassiana induced cell loss requires Wek, but Wek has pleiotropic functions
Figure 6A, C	Data	Genotype	No. of brains	comparison	Test	ANOVA Table	MS		DF, F(DFn,DFd)	P VALUE	Turkey's multiple comparison test
wekRNAi knockd-down prevented B. bassiana-induced loss of MyD88+ cells. Automatic quantification with DeadEasy of number of MyD88+ cells in the adult central brain	Number of MyD88>HisYFP+ cells in the adult central brain	MyD88[NP3694]GAL4UASHistoneYFP/+;TubulinGAL80ts/+ Non-infected	14	NON-INFECTED:Oregon vs. INFECTED:Oregon	Two-way ANOVA	Interaction	225754		F (1, 42) = 90.29	P<0.0001	NON-INFECTED:Oregon vs. INFECTED:Oregon	**
		MyD88[NP3694]GAL4UASHistoneYFP/+;TubulinGAL80ts/+ Infected	15	INFECTED:Oregon vs. INFECTED:WekRNAi		Row Factor	3667		F (1, 42) = 1.467	P < 0.2327	INFECTED:Oregon vs. INFECTED:WekRNAi	****
		MyD88[NP3694]GAL4UASHistoneYFP/UASWekRNAi[TriP MHC 046534];TubulinGAL80ts/+ Non-infected	8	NON-INFECTED:WekRNAi vs. INFECTED:WekRNAi		Column Factor	145401		F (1, 42) = 58.16	P < 0.0001	NON-INFECTED:WekRNAi vs. INFECTED:WekRNAi	****
		MyD88[NP3694]GAL4UASHistoneYFP/UASWekRNAi[TriP MHC 046534];TubulinGAL80ts/+ Infected	9
Figure 6D, E	Data	Genotype	No. of brains	comparison	Test	ANOVA Table	MS		DF, F(DFn,DFd)	P VALUE	Turkey's multiple comparison test
wekRNAi knockd-down prevented B. bassiana-induced loss of Repo+ cells. Automatic quantification with DeadEasy of number of glial cells in the adult brain	Number of glial cells in the adult brain marked by anti-Repo	MyD88[NP3694]GAL4UASHistoneYFP/+;TubulinGAL80ts/+ Non-infected	11	NON-INFECTED:Oregon vs. INFECTED:Oregon	Two-way ANOVA	Interaction	796353		F (1, 35) = 5.647	P= 0.0231	NON-INFECTED:Oregon vs. INFECTED:Oregon	**
		MyD88[NP3694]GAL4UASHistoneYFP/+;TubulinGAL80ts/+ Infected	9	INFECTED:Oregon vs. INFECTED:WekRNAi		Row Factor	790317		F (1, 35) = 5.605	P= 0.0236	INFECTED:Oregon vs. INFECTED:WekRNAi	ns
		MyD88[NP3694]GAL4UASHistoneYFP/UASWekRNAi[TriP MHC 046534];TubulinGAL80ts/+ Non-infected	10	NON-INFECTED:WekRNAi vs. INFECTED:WekRNAi		Column Factor	11437		F (1, 35) = 0.0811	P= 0.7775	NON-INFECTED:WekRNAi vs. INFECTED:WekRNAi	ns
		MyD88[NP3694]GAL4UASHistoneYFP/UASWekRNAi[TriP MHC 046534];TubulinGAL80ts/+ Infected	10
Figure 6F, G	Data	Genotype	No. of brains	comparison	Test	ANOVA Table	MS		DF, F(DFn,DFd)	P VALUE	Turkey's multiple comparison test
wekRNAi knockd-down affected TH+ cells and prevented further effects of infection. Manual quantification of number of dopaminergic neurons in PPM3 cluster	Number of dopaminergic neurons in the PPM3 cluster in adult brain marked by anti-TH	MyD88[NP3694]GAL4UASHistoneYFP/+;TubulinGAL80ts/+ Non-infected	8	NON-INFECTED:Oregon vs. INFECTED:Oregon	Two-way ANOVA	Interaction	213.7		F (1, 29) = 15.24	P= 0.0005	NON-INFECTED:Oregon vs. INFECTED:Oregon	**
		MyD88[NP3694]GAL4UASHistoneYFP/+;TubulinGAL80ts/+ Infected	9	INFECTED:Oregon vs. INFECTED:WekRNAi		Row Factor	14.99		F (1, 29) = 1.069	P= 0.3098	INFECTED:Oregon vs. INFECTED:WekRNAi	ns
		MyD88[NP3694]GAL4UASHistoneYFP/UASWekRNAi[TriP MHC 046534];TubulinGAL80ts/+ Non-infected	7	NON-INFECTED:WekRNAi vs. INFECTED:WekRNAi		Column Factor	169.8		F (1, 29) = 12.11	P= 0.0016	NON-INFECTED:WekRNAi vs. INFECTED:WekRNAi	ns
		MyD88[NP3694]GAL4UASHistoneYFP/UASWekRNAi[TriP MHC 046534];TubulinGAL80ts/+ Infected	9
Figure 6 I	Data	Genotype	No. of adult flies	comparison	Test	ANOVA Table	MS		DF, F(DFn,DFd)	P VALUE	Turkey's multiple comparison test
wek RNAi knockdown improved survival after infection, albeit not significantly. Quantification of surviving flies after 7 days exposure to B. bassian in wek knockdown flies and controls	percentage of flies that survived after 7 days of exposure to B. bassiana	MyD88[NP3694]GAL4UASHistoneYFP/+;TubulinGAL80ts/+ Non-infected	194	Non-infected:MyD88His_Oregon vs. Infected:MyD88His_Oregon	Two-way ANOVA	Interaction	690.7		F (2, 17) = 1.762	P=0.2017	Non-infected:MyD88His_Oregon vs. Infected:MyD88His_Oregon	**
		MyD88[NP3694]GAL4UASHistoneYFP/+;TubulinGAL80ts/+ Infected	90	Non-infected: UAS-Wek-RNAi/+ vs. Infected: UAS-Wek-RNAi/+		Row Factor	602		F (2, 17) = 1.536	P=0.2437	Non-infected: UAS-Wek-RNAi/+ vs. Infected: UAS-Wek-RNAi/+	**
		;UAS-Wek-RNAi/+ Non-infected	156	nfected:MyD88His_Oregon vs. Infected:MyD88His_WekRNAi		Column Factor	13908		F (1, 17) = 35.48	P<0.0001	nfected:MyD88His_Oregon vs. Infected:MyD88His_WekRNAi	ns
		;UAS-Wek-RNAi/+ Infected	131	nfected:UAS-Wek-RNAi/+ vs. Infected:MyD88His_wekRNAi							nfected:UAS-Wek-RNAi/+ vs. Infected:MyD88His_wekRNAi	ns
		MyD88[NP3694]GAL4UASHistoneYFP/UASWekRNAi[TriP MHC 046534];TubulinGAL80ts/+ Non-infected	80	Non-infected:MyD88His_wekRNAi vs. Infected:MyD88His_wekRNAi							Non-infected:MyD88His_wekRNAi vs. Infected:MyD88His_wekRNAi	ns
		MyD88[NP3694]GAL4UASHistoneYFP/UASWekRNAi[TriP MHC 046534];TubulinGAL80ts/+ Infected	73
Figure 6 J	Data	Genotype	No. of adult flies	comparison	Test	ANOVA Table	MS		DF, F(DFn,DFd)	P VALUE	Turkey's multiple comparison test
wek RNAi knockdowndid not rescue climbing after infection. Quantification of climbing assay in wek knockdown flies	Performance index of non-infected and infected wek knokdown flies	MyD88[NP3694]GAL4UASHistoneYFP/+;TubulinGAL80ts/+ Non-infected	194	Non-infected:MyD88His_Oregon vs. Infected:MyD88His_Oregon	Two-way ANOVA	Interaction	0.008389		F (2, 41) = 0.3014	P=0.7414	Non-infected:MyD88His_Oregon vs. Infected:MyD88His_Oregon	****
		MyD88[NP3694]GAL4UASHistoneYFP/+;TubulinGAL80ts/+ Infected	90	Non-infected: UAS-Wek-RNAi/+ vs. Infected: UAS-Wek-RNAi/+		Row Factor	0.04639		F (2, 41) = 1.667	P=0.2014	Non-infected: UAS-Wek-RNAi/+ vs. Infected: UAS-Wek-RNAi/+	****
		;UAS-Wek-RNAi/+ Non-infected	156	nfected:MyD88His_Oregon vs. Infected:MyD88His_WekRNAi		Column Factor	2.579		F (1, 41) = 92.66	P<0.0001	nfected:MyD88His_Oregon vs. Infected:MyD88His_WekRNAi	ns
		;UAS-Wek-RNAi/+ Infected	131	nfected:UAS-Wek-RNAi/+ vs. Infected:MyD88His_wekRNAi							nfected:UAS-Wek-RNAi/+ vs. Infected:MyD88His_wekRNAi	ns
		MyD88[NP3694]GAL4UASHistoneYFP/UASWekRNAi[TriP MHC 046534];TubulinGAL80ts/+ Non-infected	80	Non-infected:MyD88His_wekRNAi vs. Infected:MyD88His_wekRNAi							Non-infected:MyD88His_wekRNAi vs. Infected:MyD88His_wekRNAi	**
		MyD88[NP3694]GAL4UASHistoneYFP/UASWekRNAi[TriP MHC 046534];TubulinGAL80ts/+ Infected	73
Figure 7: B. bassiana induced cell loss requires sarm
Figure 7A, C	Data	Genotype	No. of repeats (≤12 flies per group)	comparison	Test	ANOVA Table	MS		DF, F(DFn,DFd)	P VALUE	Turkey's multiple comparison test
sarm RNAi knck-down prevented B. bassiana induced MyD88+ cell loss. Automatic quantification with DeadEasy of number of myD88+ cells in the adult central brain	Number of MyD88>HisYFP+ cells in the adult central brain	MyD88[NP3694]GAL4UASHistoneYFP/+;TubulinGAL80ts/+ Non-infected	14	NON-INFECTED:Oregon vs. INFECTED:Oregon	Two-way ANOVA	Interaction	72411		F (1, 42) = 26.82	P< 0.0001	NON-INFECTED:Oregon vs. INFECTED:Oregon	****
		MyD88[NP3694]GAL4UASHistoneYFP/+;TubulinGAL80ts/+ Infected	15	INFECTED:Oregon vs. INFECTED:SarmRNAi		Row Factor	21167		F (1, 42) = 7.839	P= 0.0077	INFECTED:Oregon vs. INFECTED:SarmRNAi	****
		MyD88[NP3694]GAL4UASHistoneYFP/+;TubulinGAL80ts/UASSarmRNAi[TriP JF01681] Non-infected	8	NON-INFECTED:SarmRNAi vs. INFECTED:SarmRNAi		Column Factor	115579		F (1, 42) = 42.81	P< 0.0001	NON-INFECTED:SarmRNAi vs. INFECTED:SarmRNAi	ns
		MyD88[NP3694]GAL4UASHistoneYFP/+;TubulinGAL80ts/UASSarmRNAi[TriP JF01681] Infected	9
Figure 7D, E	Data	Genotype	No. of repeats (≤12 flies per group)	comparison	Test	ANOVA Table	MS		DF, F(DFn,DFd)	P VALUE	Turkey's multiple comparison test
sarm RNAi knck-down prevented B. bassiana induced Repo+ cell loss. Automatic quantification with DeadEasy of number of glial cells in the adult brain	Number of glial cells in the adult brain marked by anti-Repo	MyD88[NP3694]GAL4UASHistoneYFP/+;TubulinGAL80ts/+ Non-infected	11	NON-INFECTED:Oregon vs. INFECTED:Oregon	Two-way ANOVA	Interaction	687921		F (1, 33) = 5.179	P= 0.0295	NON-INFECTED:Oregon vs. INFECTED:Oregon	**
		MyD88[NP3694]GAL4UASHistoneYFP/+;TubulinGAL80ts/+ Infected	9	INFECTED:Oregon vs. INFECTED:SarmRNAi		Row Factor	787193		F (1, 33) = 5.927	P= 0.0205	INFECTED:Oregon vs. INFECTED:SarmRNAi	ns
		MyD88[NP3694]GAL4UASHistoneYFP/+;TubulinGAL80ts/UASSarmRNAi[TriP JF01681] Non-infected	10	NON-INFECTED:SarmRNAi vs. INFECTED:SarmRNAi		Column Factor	112119		F (1, 33) = 0.8441	P= 0.3649	NON-INFECTED:SarmRNAi vs. INFECTED:SarmRNAi	ns
		MyD88[NP3694]GAL4UASHistoneYFP/+;TubulinGAL80ts/UASSarmRNAi[TriP JF01681] Infected	7
Figure 7F, G	Data	Genotype	No. of repeats (≤12 flies per group)	comparison	Test	ANOVA Table	MS		DF, F(DFn,DFd)	P VALUE	Turkey's multiple comparison test
sarm RNAi knck-down prevented B. bassiana induced TH+ cell loss. Manual quantification of number of dopaminergic neurons in PPM3 cluster	Number of dopaminergic neurons in the PPM3 cluster in adult brain marked by anti-TH	MyD88[NP3694]GAL4UASHistoneYFP/+;TubulinGAL80ts/+ Non-infected	8	NON-INFECTED:Oregon vs. INFECTED:Oregon	Two-way ANOVA	Interaction	55.63		F (1, 33) = 8.239	P= 0.0071	NON-INFECTED:Oregon vs. INFECTED:Oregon	****
		MyD88[NP3694]GAL4UASHistoneYFP/+;TubulinGAL80ts/+ Infected	9	INFECTED:Oregon vs. INFECTED:SarmRNAi		Row Factor	143		F (1, 33) = 21.18	P< 0.0001	INFECTED:Oregon vs. INFECTED:SarmRNAi	**
		MyD88[NP3694]GAL4UASHistoneYFP/+;TubulinGAL80ts/UASSarmRNAi[TriP JF01681] Non-infected	11	NON-INFECTED:SarmRNAi vs. INFECTED:SarmRNAi		Column Factor	55.63		F (1, 33) = 55.63	P= 0.0071	NON-INFECTED:SarmRNAi vs. INFECTED:SarmRNAi	ns
		MyD88[NP3694]GAL4UASHistoneYFP/+;TubulinGAL80ts/UASSarmRNAi[TriP JF01681] Infected	8
Figure 7I	Data	Genotype	No. of repeats (≤12 flies per group)	comparison	Test	ANOVA Table	MS		DF, F(DFn,DFd)	P VALUE	Turkey's multiple comparison test
sarm RNAi knockdown improved survival after infection, albeit not significantly. Quantification of surviving flies after 7 days exposure to B. bassian in sarm knockdown flies and controls	percentage of flies that survived after 7 days of exposure to B. bassiana	MyD88[NP3694]GAL4UASHistoneYFP/+;TubulinGAL80ts/+ Non-infected	194	Non-infected:MyD88His_Oregon vs. Infected:MyD88His_Oregon	Two-way ANOVA	Interaction	173.2		F (2, 20) = 0.6983	P=0.5092	Non-infected:MyD88His_Oregon vs. Infected:MyD88His_Oregon	****
		MyD88[NP3694]GAL4UASHistoneYFP/+;TubulinGAL80ts/+ Infected	90	Non-infected: ;;UAS-sarmRNAi-TRIP/+ vs. ;;UAS-sarmRNAi-TRIP/+		Row Factor	148.5		F (2, 20) = 0.5986	P=0.5591	Non-infected: ;;UAS-sarmRNAi-TRIP/+ vs. ;;UAS-sarmRNAi-TRIP/+	***
		;;UAS-sarmRNAi-TRIP/+ Non-infected	143	nfected:MyD88His_Oregon vs. Infected:MyD88His_sarmRNAi		Column Factor	19822		F (1, 20) = 79.89	P<0.0001	nfected:MyD88His_Oregon vs. Infected:MyD88His_sarmRNAi	ns
		;;UAS-sarmRNAi-TRIP/+ Infected	80	nfected:;;UAS-sarmRNAi-TRIP/+ vs. Infected:MyD88His_sarmRNAi							nfected:;;UAS-sarmRNAi-TRIP/+ vs. Infected:MyD88His_sarmRNAi	**
		MyD88[NP3694]GAL4UASHistoneYFP/+;TubulinGAL80ts/UASSarmRNAi[TriP JF01681] Non-infected	83	Non-infected:MyD88His_sarmRNAi vs. Infected:MyD88His_sarmRNAi							Non-infected:MyD88His_sarmRNAi vs. Infected:MyD88His_sarmRNAi	ns
		MyD88[NP3694]GAL4UASHistoneYFP/+;TubulinGAL80ts/UASSarmRNAi[TriP JF01681] Infected	76
Figure 7J	Data	Genotype	Number of adult flies	comparison	Test	ANOVA Table	MS		DF, F(DFn,DFd)	P VALUE	Turkey's multiple comparison test
sarm RNAi knockdowndid improved climbing after infection vs wild-type controls. Quantification of climbing assay in sarm knockdown flies	Performance index of non-infected and infected sarm knokdown flies	MyD88[NP3694]GAL4UASHistoneYFP/+;TubulinGAL80ts/+ Non-infected	194	Non-infected:MyD88His_Oregon vs. Infected:MyD88His_Oregon	Two-way ANOVA	Interaction	0.03373		F (2, 35) = 1.249	P=0.2992	Non-infected:MyD88His_Oregon vs. Infected:MyD88His_Oregon	****
		MyD88[NP3694]GAL4UASHistoneYFP/+;TubulinGAL80ts/+ Infected	90	Non-infected: ;;UAS-sarmRNAi-TRIP/+ vs. ;;UAS-sarmRNAi-TRIP/+		Row Factor	0.106		F (2, 35) = 3.926	P=0.0290	Non-infected: ;;UAS-sarmRNAi-TRIP/+ vs. ;;UAS-sarmRNAi-TRIP/+	****
		;;UAS-sarmRNAi-TRIP/+ Non-infected	143	nfected:MyD88His_Oregon vs. Infected:MyD88His_sarmRNAi		Column Factor	2.159		F (1, 35) = 79.94	P<0.0001	nfected:MyD88His_Oregon vs. Infected:MyD88His_sarmRNAi	ns
		;;UAS-sarmRNAi-TRIP/+ Infected	80	nfected:;;UAS-sarmRNAi-TRIP/+ vs. Infected:MyD88His_sarmRNAi							nfected:;;UAS-sarmRNAi-TRIP/+ vs. Infected:MyD88His_sarmRNAi	ns
		MyD88[NP3694]GAL4UASHistoneYFP/+;TubulinGAL80ts/UASSarmRNAi[TriP JF01681] Non-infected	83	Non-infected:MyD88His_sarmRNAi vs. Infected:MyD88His_sarmRNAi							Non-infected:MyD88His_sarmRNAi vs. Infected:MyD88His_sarmRNAi	**
		MyD88[NP3694]GAL4UASHistoneYFP/+;TubulinGAL80ts/UASSarmRNAi[TriP JF01681] Infected	76
Figure 8: Increased Toll-1, wek and sarm levels can induce cell loss
Figure 8 A,B	Data	Genotype	Number of brain
Over-expression of wek was sufficient to induce PAM cell loss in the absence of infection. Automatic quantification with DeadEasy of number of histoneYFP expressing dopaminergic neurons in PAM cluster	Number of PAM dopaminergic neurons in adult brains marked by Histone-YFP	UASHistoneYFP/+; TH-R58E02GAL4/+ control	9		One-Way ANOVA	Kolmogorov-Smirnof	149.7
		UASHistoneYFP/UASToll-1(10b); TH-R58E02GAL4/+	12	Non-infected UASHistoneYFP/+; TH-R58E02GAL4/+ control vs UASHistoneYFP/UASToll-1(10b); TH-R58E02GAL4/+		Kolmogorov-Smirnof	131.2		F (2, 31) = 10.57	P=0.0003		ns
		UASHistoneYFP/+; TH-R58E02GAL4/UASWekHA	13	Non-infected UASHistoneYFP/+; TH-R58E02GAL4/+ control vs UASHistoneYFP/+; TH-R58E02GAL4/UASWekHA		Kolmogorov-Smirnof	96.77					***
Figure 8 C,D	Data	Genotype	Number of brain
Over-expression of sarm was sufficient to induce PAM cell loss in the absence of infection. Automatic quantification with DeadEasy of number of histoneYFP expressing dopaminergic neurons in PAM cluster	Number of PAM dopaminergic neurons in adult brains marked by Histone-YFP	UASHistoneYFP/+; TH-R58E02GAL4/+ control	13	UASHistoneYFP/+; TH-R58E02GAL4/UASdSarm vs UASHistoneYFP/+; TH-R58E02GAL4/+ control	Student t-tes	Kolmogorov-Smirnof	184.3
		UASHistoneYFP/+; TH-R58E02GAL4/UASdSarm	12			Kolmogorov-Smirnof	132.2		7.184, 11, 12	p<0.0001
S2 Fig. Expression of MyD88, Toll-1 and sarm in the adult brain
S2A, D Fig.	Data	Genotype	Number of brain
Expression of Toll-1, MyD88 and sarm in the adult female brain. (A) whole brain. (B) detail of expression at the entry (antetior brain) site of the proboscis into the brain, and exit (posterior brain) of oesophagus from the brain.	Toll-1 expression in adult brain	UASmCD8-GFP/+; Toll-1-T2A-GAL4/+	6
	MyD88 expression in adult brain	MyD88GAL4/+; UASmyrGFP/+	4
	srm expression in adult brain	UAS-FlyBow 1.1/+; sarm[NP7460]GAL4/+	3
S2B, B', D Fig.	Data	Genotype	Number of brain
MyD88 is expressed at the Blood Brain Barrier (BBB). (B) whole brain. (B') detail of central brain edge. (D) detail of expression at the entry (antetior brain) site of the proboscis into the brain, and exit (posterior brain) of oesophagus from the brain.	central brain BBB visualised with DenMark	MyD88GAL4/UASDEnMark	5
S2C, C', E Fig.	Data	Genotype	Number of brain
MyD88 is expressed at the Blood Brain Barrier (BBB): colocalisation of MyDggAL4>hisYFP and anti-Repo antibodies at (C) whole brain; (C') brain boundary ; € entry and exit points of proboscis/oesophagus into/from brain.	central brain BBB visualised with anti-Repo	MyD88GAL4 UASHis-YFP	6
S3 Fig. Toll-1 is expressed in some PAMs and is required in PPL1
S3A Fig.	Data	Genotype	Number of brain
Colocalisation of Toll-1>Histone YFP with anti-TH	HisYFPFP + anti-TH
		UASHistoneYFP/+	5
		UASHistoneYFP/+;Toll-1GAL4/+	5
S3B Fig.	Data	Genotype	Number of brain	Comparison	Test	ANOVA Table	MS		DF, F(DFn,DFd)	P VALUE	Turkey's multiple comparison test
Toll-1 RNAi knock-down prevented B. bassiana-induced loss of PPL1 neurons. Quantification of number of dopaminergic neurons in PPL1 cluster	Number of dopaminergic neurons in the PPM3 cluster in adult brain marked by anti-TH	MyD88[NP3694]GAL4UASHistoneYFP/+;TubulinGAL80ts/+ Non-infected	8	NON-INFECTED:Oregon vs. INFECTED:Oregon	Two-way ANOVA	Interaction	28.92		F (1, 26) = 1.935	P= 0.1760	NON-INFECTED:Oregon vs. INFECTED:Oregon	**
		MyD88[NP3694]GAL4UASHistoneYFP/+;TubulinGAL80ts/+ Infected	9	INFECTED:Oregon vs. INFECTED:SarmRNAi		Row Factor	147.5		F (1, 26) = 9.872	P= 0.0042	INFECTED:Oregon vs. INFECTED:SarmRNAi	ns
		MyD88[NP3694]GAL4UASHistoneYFP/+;TubulinGAL80ts/UASToll-1RNAi [KK/100078] Non-infected	7	NON-INFECTED:SarmRNAi vs. INFECTED:SarmRNAi		Column Factor	0.5105		F (1, 26) = 0.03416	P= 0.8548	NON-INFECTED:SarmRNAi vs. INFECTED:SarmRNAi	ns
		MyD88[NP3694]GAL4UASHistoneYFP/+;TubulinGAL80ts/UASToll-1RNAi [KK/100078] Infected	6
S4 Fig. wek-RNAi knock-down caused DAN loss in the absence of infection
S4A Fig. wek-RNAi knock-down caused DAN loss in the absence of infection	Data	Genotype	Number of brain		Test	ANOVA Table	MS		DF, F(DFn,DFd)	P VALUE	Turkey's multiple comparison test
Quantification of number of dopaminergic neurons in PPL1 cluster	Number of dopaminergic neurons in the PPL1 cluster in adult brain marked by anti-TH	MyD88[NP3694]GAL4UASHistoneYFP/+;TubulinGAL80ts/+ Non-infected	8	NON-INFECTED:Oregon vs. INFECTED:Oregon	Two-way ANOVA	Interaction	108.5		F (1, 29) = 9.880	P= 0.0038	NON-INFECTED:Oregon vs. INFECTED:Oregon	**
		MyD88[NP3694]GAL4UASHistoneYFP/+;TubulinGAL80ts/+ Infected	9	INFECTED:Oregon vs. INFECTED:WekRNAi		Row Factor	39.02		F (1, 29) = 3.552	P= 0.0695	INFECTED:Oregon vs. INFECTED:WekRNAi	ns
		MyD88[NP3694]GAL4UASHistoneYFP/UASWekRNAi[TriP MHC 046534];TubulinGAL80ts/+ Non-infected	7	NON-INFECTED:WekRNAi vs. INFECTED:WekRNAi		Column Factor	47.98		F (1, 26) = 4.367	P= 0.0455	NON-INFECTED:WekRNAi vs. INFECTED:WekRNAi	ns
		MyD88[NP3694]GAL4UASHistoneYFP/UASWekRNAi[TriP MHC 046534];TubulinGAL80ts/+ Infected	9
S4B Fig.	Data	Genotype	Number of brain		Test	ANOVA Table	MS		DF, F(DFn,DFd)	P VALUE	Turkey's multiple comparison test
Quantification of number of dopaminergic neurons in PPL2 cluster	Number of dopaminergic neurons in the PPL2 cluster in adult brain marked by anti-TH	MyD88[NP3694]GAL4UASHistoneYFP/+;TubulinGAL80ts/+ Non-infected	8	NON-INFECTED:Oregon vs. INFECTED:Oregon	Two-way ANOVA	Interaction	54.47		F (1, 29) = 5.884	P= 0.0217	NON-INFECTED:Oregon vs. INFECTED:Oregon	ns
		MyD88[NP3694]GAL4UASHistoneYFP/+;TubulinGAL80ts/+ Infected	9	INFECTED:Oregon vs. INFECTED:WekRNAi		Row Factor	0.3086		F (1, 29) = 0.03334	P= 0.8564	INFECTED:Oregon vs. INFECTED:WekRNAi	ns
		MyD88[NP3694]GAL4UASHistoneYFP/UASWekRNAi[TriP MHC 046534];TubulinGAL80ts/+ Non-infected	7	NON-INFECTED:WekRNAi vs. INFECTED:WekRNAi		Column Factor	69.43		F (1, 26) = 7.501	P= 0.0104	NON-INFECTED:WekRNAi vs. INFECTED:WekRNAi	ns
		MyD88[NP3694]GAL4UASHistoneYFP/UASWekRNAi[TriP MHC 046534];TubulinGAL80ts/+ Infected	9
S5 Fig. Overexpression of Toll-1, wek or sarm did not affect climbing
S5A Fig.	Data	Genotype	No. of adult flies	Comparison	Test	Normality test			F (DFn, DFd)	p value	Ordinary one-way ANOVA Multiple comparison	P value
Quantification of climbing assay of Toll-1 overexpression in DAN neurons	Performance index	TH-GAL4-R58E02-GAL4/+	76	TH-GAL4-R58E02-GAL4/+ vs UAS Toll-1 [10b]/+; THGAL4-R58E02GAL4/+	one-way ANOVA				F (2, 18) = 2.324	0.1601	TH-GAL4-R58E02-GAL4/+ vs UAS Toll-1 [10b]/+; THGAL4-R58E02GAL4/+	ns
		UASToll-1[10b]/+	59	UASToll-1[10b]/+ vs UAS Toll-1 [10b]/+; THGAL4-R58E02GAL4/+							UASToll-1[10b]/+ vs UAS Toll-1 [10b]/+; THGAL4-R58E02GAL4/+	ns
		UAS Toll-1 [10b]/+; THGAL4-R58E02GAL4/+	82
S5B Fig.	Data	Genotype	No. of adult flies	Comparison	Test	Normality test			F (DFn, DFd)	p value	Ordinary one-way ANOVA Multiple comparison	P value
Quantification of climbing assay of wek overexpression in DAN neurons	Performance index	TH-GAL4-R58E02-GAL4/+	76	TH-GAL4-R58E02-GAL4/+ vs THGAL4-R58E02GAL4/UAS-Wek-HA	one-way ANOVA				F (2, 18) = 1.431	P=0.2649	TH-GAL4-R58E02-GAL4/+ vs THGAL4-R58E02GAL4/UAS-Wek-HA	ns
		UAS-Wek-HA/+	41	UAS-Wek-HA/+ vs THGAL4-R58E02GAL4/UAS-Wek-HA							UAS-Wek-HA/+ vs THGAL4-R58E02GAL4/UAS-Wek-HA	ns
		THGAL4-R58E02GAL4/UAS-Wek-HA	59
S5C Fig.	Data	Genotype	No. of adult flies	Comparison	Test	Normality test			F (DFn, DFd)	p value	Ordinary one-way ANOVA Multiple comparison	P value
Quantification of climbing assay of Sarm overexpression in DAN neurons	Performance index	TH-GAL4-R58E02-GAL4/+	76	TH-GAL4-R58E02-GAL4/+ vs THGAL4-R58E02GAL4/UASdSarm	one-way ANOVA				F (2, 20) = 2.201	P=0.1367	TH-GAL4-R58E02-GAL4/+ vs THGAL4-R58E02GAL4/UASdSarm	ns
		UAS-dSarm/+	61	UAS-dSarm/+ vs THGAL4-R58E02GAL4/UAS-Wek-HA							UAS-dSarm/+ vs THGAL4-R58E02GAL4/UAS-Wek-HA	ns
		THGAL4-R58E02GAL4/UASdSarm	60
