# Supplementary material for: Toll-1-dependent immune evasion induced by fungal infection leads to cell loss in the Drosophila brain
Source: PLoS Biol. 2025 Feb 13;23(2):e3003020. doi: 10.1371/journal.pbio.3003020 (PMC11825051; doi:10.1371/journal.pbio.3003020)
Supplement: S5 Table — Numerical data used to generate the graphs in each of the figures, shown in separate tabs. (XLSX) [file pbio.3003020.s011.xlsx]

## Sheet: Fig.1B, 1C
Toll-1-dependent immune evasion induced by fungal infection leads to cell loss in the Drosophila brain. PBIOLOGY-D-24-02233-R2
Singh, Roberts, Wang, Li, Quesada Moraga, Alliband, Ballou, Tsai, Hidalgo
SOURCE DATA FOR FIGURE 1
Figure 1B: RAW Data on fly survival after exposure to B. bassiana, used to generate Survival cuve
Biological replicate 1. RAW DATA							Biological replicate 2 . RAW DATA
No. OF DAYS	DATE	GENOTYPE	No. OF FLIES ALIVE	FLY ESCAPED/INJURED/STUCK-TO-FOOD	FLIES DEAD AFTER INFECTION		No. OF DAYS	DATE	CROSS	NO. OF FLIES ALIVE	FLY ESCAPED/INJURED/STUCK-TO-FOOD	FLIES DEAD AFTER INFECTION
0	2019-05-29	OREGON/CANTONS_NON-INFECTED	58	0	0		0	2019-05-31	OREGON/CANTONS_NON-INFECTED	46	0	0
		OREGON/CANTONS_INFECTED	58	0	0				OREGON/CANTONS_INFECTED	46	0	0
4	2019-06-02	OREGON/CANTONS_NON-INFECTED	53	5	0		4	2019-06-04	OREGON/CANTONS_NON-INFECTED	40	6	0
		OREGON/CANTONS_INFECTED	46	0	12				OREGON/CANTONS_INFECTED	32	4	10
8	2019-06-06	OREGON/CANTONS_NON-INFECTED	46	7	0		8	2019-06-07	OREGON/CANTONS_NON-INFECTED	35	5	0
		OREGON/CANTONS_INFECTED	22	0	24				OREGON/CANTONS_INFECTED	11	0	21
12	2019-06-10	OREGON/CANTONS_NON-INFECTED	46	0	0		12	2019-06-11	OREGON/CANTONS_NON-INFECTED	32	3	0
		OREGON/CANTONS_INFECTED	4	0	18				OREGON/CANTONS_INFECTED	6	0	5
16	2019-06-14	OREGON/CANTONS_NON-INFECTED	46	0	0		16	2019-06-15	OREGON/CANTONS_NON-INFECTED	32	0	0
		OREGON/CANTONS_INFECTED	0	0	4				OREGON/CANTONS_INFECTED	0	0	6
20	2019-06-18	OREGON/CANTONS_NON-INFECTED	44	2	0		20	2019-06-19	OREGON/CANTONS_NON-INFECTED	31	1	0
		OREGON/CANTONS_INFECTED	0	0	0				OREGON/CANTONS_INFECTED	0	0	0
24	2019-06-22	OREGON/CANTONS_NON-INFECTED	43	1	0		24	2019-06-23	OREGON/CANTONS_NON-INFECTED	31	0	0
		OREGON/CANTONS_INFECTED	0	0	0				OREGON/CANTONS_INFECTED	0	0	0
28	2019-06-26	OREGON/CANTONS_NON-INFECTED	36	2 stuck/5died	0		28	2019-06-27	OREGON/CANTONS_NON-INFECTED	27	4 died	0
		OREGON/CANTONS_INFECTED	0	0	0				OREGON/CANTONS_INFECTED	0	0	0
32	2019-06-30	OREGON/CANTONS_NON-INFECTED	31	5 died	0		32	2019-07-01	OREGON/CANTONS_NON-INFECTED	26	1 dead	0
		OREGON/CANTONS_INFECTED	0	0	0				OREGON/CANTONS_INFECTED	0	0	0
36	2019-09-04	OREGON/CANTONS_NON-INFECTED	29	1 dead 1 escaped	0		36	2019-07-05	OREGON/CANTONS_NON-INFECTED	23	2 dead 1 stuck	0
		OREGON/CANTONS_INFECTED	0	0	0				OREGON/CANTONS_INFECTED	0	0	0
40	2019-07-08	OREGON/CANTONS_NON-INFECTED	27	1stuck 1 dead	0		40	2019-07-09	OREGON/CANTONS_NON-INFECTED	21	2 dead	0
		OREGON/CANTONS_INFECTED	0	0	0				OREGON/CANTONS_INFECTED	0	0	0
44	2019-07-12	OREGON/CANTONS_NON-INFECTED	21	4 died 2 stuck in food	0		44	2019-07-13	OREGON/CANTONS_NON-INFECTED	16	4 died 1 escaped	0
		OREGON/CANTONS_INFECTED	0	0	0				OREGON/CANTONS_INFECTED	0	0	0
48	2019-07-16	OREGON/CANTONS_NON-INFECTED	16	4died 1 escaped	0		48	2019-07-17	OREGON/CANTONS_NON-INFECTED	12	3 died 1 escaped	0
		OREGON/CANTONS_INFECTED	0	0	0				OREGON/CANTONS_INFECTED	0	0	0
52	2019-07-20	OREGON/CANTONS_NON-INFECTED	11	4 died 1 stuck to food	0		52	2019-07-21	OREGON/CANTONS_NON-INFECTED	9	2 died 1 stuck	0
		OREGON/CANTONS_INFECTED	0	0	0				OREGON/CANTONS_INFECTED	0	0	0
56	2019-07-24	OREGON/CANTONS_NON-INFECTED	8	3 dead	0		56	2019-07-25	OREGON/CANTONS_NON-INFECTED	5	4 died	0
		OREGON/CANTONS_INFECTED	0	0	0				OREGON/CANTONS_INFECTED	0	0	0
Figure 1B: Data used to generate survival curve
1 = Dead from infection		0 = Injured/stuck to food
DAYS	OREGON/CANTONS_NON-INFECTED	OREGON/CANTONS_INFECTED
4	0	1
4	0	1
4	0	1
4	0	1
4	0	1
4		1
4		1
4		1
4		1
4		1
4		1
4		1
8	0	1
8	0	1
8	0	1
8	0	1
8	0	1
8	0	1
8	0	1
8		1
8		1
8		1
8		1
8		1
8		1
8		1
8		1
8		1
8		1
8		1
8		1
8		1
8		1
8		1
8		1
8		1
12		1
12		1
12		1
12		1
12		1
12		1
12		1
12		1
12		1
12		1
12		1
12		1
12		1
12		1
12		1
12		1
12		1
12		1
16		1
16		1
16		1
16		1
20	0
20	0
24	0
28	1
28	1
28	1
28	1
28	1
28	0
28	0
32	1
32	1
32	1
32	1
32	1
36	0
36	1
40	0
40	1
44	0
44	0
44	1
44	1
44	1
44	1
48	1
48	1
48	1
48	1
48	1
48	1
48	0
4	0	0
4	0	0
4	0	0
4	0	0
4	0	1
4	0	1
4		1
4		1
4		1
4		1
4		1
4		1
4		1
4		1
8	0	1
8	0	1
8	0	1
8	0	1
8	0	1
8		1
8		1
8		1
8		1
8		1
8		1
8		1
8		1
8		1
8		1
8		1
8		1
8		1
8		1
8		1
8		1
12	0	1
12	0	1
12	0	1
12		1
12		1
16		1
16		1
16		1
16		1
16		1
16		1
20	0
24	0
28	1
28	1
28	1
28	1
32	1
36	1
36	1
36	0
40	1
40	1
44	1
44	1
44	1
44	1
44	0
48	1
48	1
48	1
48	1
48	0
Figure 1C: Data used to generate graph with climbing (negative geotaxis) performance index of 3-days-infected and 7-days-infected flies, and non-infected controls
GROUP	GENOTYPE NOT-INFECTED	TOTAL No. OF FLIES (ntot)	MEAN-BOTTOM	MEAN-TOP	P.I. IN GRAPH		GROUP	GENOTYPE INFECTED	TOTAL No. OF FLIES (ntot)	MEAN-BOTTOM	MEAN-TOP	P.I. IN GRAPH
Group 1	Oregon/CantonS -3 days-not-infected	10	1	9	0.9		Group 1	Oregon/CantonS -3 days infected	10	1.866	8.133	0.8133
Group 2	Oregon/CantonS -3 days-not-infected	10	1	9	0.9		Group 2	Oregon/CantonS -3 days infected	10	1.533	8.466	0.8466
Group 3	Oregon/CantonS -3 days-not-infected	10	0.13	9.866	0.985		Group 3	Oregon/CantonS -3 days infected	10	2.4	7.6	0.76
Group 4	Oregon/CantonS -3 days-not-infected	10	0	10	1		Group 4	Oregon/CantonS -3 days infected	10	2.6	7.4	0.74
Group 5	Oregon/CantonS -3 days-not-infected	10	1.133	8.86	0.879		Group 5	Oregon/CantonS -3 days infected	10	1.06	8.93	0.8933
Group 6	Oregon/CantonS -3 days-not-infected	10	0.066	9.933	0.9933		Group 6	Oregon/CantonS -3 days infected	10	1.533	8.466	0.844
Group 1	Oregon/CantonS-7 days-not-infected	7	0	7	1		Group 1	Oregon/CantonS -7 days infected	7	3.133	3.866	0.552
Group 2	Oregon/CantonS-7 days-not-infected	7	0.533	6.466	0.923		Group 2	Oregon/CantonS -7 days infected	7	4	3	0.428
Group 3	Oregon/CantonS-7 days-not-infected	7	0.466	6.533	0.933		Group 3	Oregon/CantonS -7 days infected	7	5.2	1.8	0.25
Group 4	Oregon/CantonS-7 days-not-infected	10	0	10	1		Group 4	Oregon/CantonS -7 days infected	10	1.8	8.2	0.82
Group 5	Oregon/CantonS-7 days-not-infected	10	0.2	9.8	0.98		Group 5	Oregon/CantonS -7 days infected	10	3.33	6.466	0.6566
Group 6	Oregon/CantonS-7 days-not-infected	10	0.733	9.2666	0.9266		Group 6	Oregon/CantonS -7 days infected	10	3.8	6.2	0.62

## Sheet: Fig.3A,3E,3F,3G
SOURCE DATA FOR FIGURE 3
Figure 3A Data used to generate graph of feeding assay.
SAMPLES
Genotype	Feeding on	Number of Males	Number of Females	Total number of flies
wild type (Oregon-R)	Water 950ml H2O	40	40	80
	Water + Dye 950ml H2O + 50ml 4% Brilliant blue	40	40	80
	Sucrose + Dye 950ml (100 mM Sucrose) + 50ml 4% Brilliant blue	40	40	80
	Spores + Dye 950ml Spore solution + 50ml 4% Brilliant blue. Spore concentration = 700,250 spores/ml	40	40	80
Data in the feeding assay graph (Figure 3A)
Genotype	Sample	Biological Replicate 1			Biological Replicate 2			Biological Replicate 3			Biological Replicate 4
		OD at 630nm			OD at 630nm			OD at 630nm			OD at 630nm
wild type (Oregon-R)	Water	0.509	0.509	0.508	0.762	0.766	0.764	0.417	0.419	0.41	0.509	0.509	0.508
	Water + Dye	0.446	0.438	0.44	0.991	0.998	0.994	0.974	0.97	0.972	0.446	0.438	0.44
	Sucrose + Dye	0.964	0.964	0.965	1.008	1.008	1.009	1.518	1.509	1.502	0.964	0.964	0.965
	Spores + Dye	0.72	0.72	0.718	0.849	0.854	0.851	1.205	1.223	1.208	0.72	0.72	0.718
		OD at 750nm			OD at 750nm			OD at 750nm			OD at 750nm
wild type (Oregon-R)	Water	0.443	0.452	0.455	0.715	0.714	0.712	0.376	0.377	0.378	0.443	0.452	0.455
	Water + Dye	0.283	0.279	0.275	0.942	0.937	0.921	0.768	0.781	0.776	0.283	0.279	0.275
	Sucrose + Dye	0.607	0.609	0.613	0.787	0.782	0.782	1.126	1.124	1.117	0.607	0.609	0.613
	Spores + Dye	0.463	0.457	0.461	0.729	0.731	0.727	0.981	0.997	0.985	0.463	0.457	0.461
		Corrected absorbance (OD 630nm - OD 750nm)			Corrected absorbance (OD 630nm - OD 750nm)			Corrected absorbance (OD 630nm - OD 750nm)			Corrected absorbance (OD 630nm - OD 750nm)
wild type (Oregon-R)	Water	0.066	0.057	0.053	0.047	0.052	0.052	0.041	0.042	0.032	0.066	0.057	0.053
	Water + Dye	0.163	0.159	0.165	0.049	0.061	0.073	0.206	0.189	0.196	0.163	0.159	0.165
	Sucrose + Dye	0.357	0.355	0.352	0.221	0.226	0.227	0.392	0.385	0.385	0.357	0.355	0.352
	Spores + Dye	0.257	0.263	0.257	0.12	0.123	0.124	0.224	0.226	0.223	0.257	0.263	0.257
Figure 3E Data used to generate graph of proboscis extension response
GENOTYPE: Control: UAS-TrpA1/+;+/+							GENOTYPE: UAS-TrpA1/+;Sarm[NP0257]-GAL4/+							GENOTYPE: UAS-TrpA1/+;sarm[NP7460]-GAL4/+							Figure 3E Data used to generate the graph of proboscis extension response
Sample No	Filename	T°	Labellar Movement-No extention/60sec	Labellar movement - extention/60sec	Full extention/60sec		S.No	Filename	Temperature	Labellar Movement-No extention/60sec	Labellar movement - extention/60sec	Full extention/60sec		S.No	Filename	Temperature	Labellar Movement-No extention/60sec	Labellar movement - extention/60sec	Full extention/60sec		Genotype	% of flies with PER	% of flies without PER
1	SarmNP0257;OregonxtrpA1_3do_E1S1_30C	30°C	0	2	0		1	SarmNP0257; OregonxtrpA1_3do_E1S1_30C	30°C	0	2	6		1	SarmNP7460; OregonxtrpA1_3do_E1S1_30C	30°C	0	0	7		Control: UAS-TrpA1/+;+/+	15	85
2	SarmNP0257; OregonxtrpA1_3do_E1S2_30C	30°C	3	0	0		2	SarmNP0257; OregonxtrpA1_3do_E1S2_30C	30°C	0	0	3		2	SarmNP7460;OregonxtrpA1_3do_E1S2_30C	30°C	0	0	13		UAS-TrpA1/+;Sarm[NP0257]-GAL4/+	90	10
3	SarmNP0257;OregonxtrpA1_3do_E1S3_30C	30°C	0	0	0		3	SarmNP0257;OregonxtrpA1_3do_E1S3_30C	30°C	0	0	6		3	SarmNP7460;OregonxtrpA1_3do_E1S3_30C	30°C	0	0	11		Control: UAS-TrpA1/+;+/+	16	84
4	SarmNP0257;OregonxtrpA1_3do_E1S4_30C	30°C	2	0	0		4	SarmNP0257; OregonxtrpA1_3do_E1S4_30C	30°C	0	0	8		4	SarmNP7460; OregonxtrpA1_3do_E1S4_30C	30°C	0	0	3		UAS-TrpA1/+;sarm[NP7460]-GAL4/+	70	30
5	SarmNP0257;OregonxtrpA1_3do_E1S5_30C	30°C	0	0	0		5	SarmNP0257; OregonxtrpA1_3do_E1S5_30C	30°C	0	0	0		5	SarmNP7460; OregonxtrpA1_3do_E2S1_30C	30°C	0	0	9
6	SarmNP0257;OregonxtrpA1_3do_E2S1_30C	30°C	0	0	0		6	SarmNP0257;OregonxtrpA1_3do_E2S1_30C	30°C	0	0	10		6	SarmNP7460; OregonxtrpA1_3do_E2S2_30C	30°C	0	6	2
7	SarmNP0257;OregonxtrpA1_3do_E2S2_30C	30°C	0	3	0		7	SarmNP0257; OregonxtrpA1_3do_E2S2_30C	30°C	0	1	0		7	SarmNP7460;OregonxtrpA1_3do_E2S3_30C	30°C	0	0	8
8	SarmNP0257; OregonxtrpA1_3do_E2S3_30C	30°C	0	0	0		8	SarmNP0257;OregonxtrpA1_3do_E2S3_30C	30°C	0	0	0		8	SarmNP7460; OregonxtrpA1_3do_E2S4_30C	30°C	0	0	5
9	SarmNP0257; OregonxtrpA1_3do_E2S4_30C	30°C	1	0	0		9	SarmNP0257; OregonxtrpA1_3do_E2S4_30C	30°C	0	0	8		9	SarmNP7460; OregonxtrpA1_3do_E2S2_30C	30°C	0	0	8
10	SarmNP0257; OregonxtrpA1_3do_E2S5_30C	30°C	1	7	0		10	SarmNP0257; OregonxtrpA1_3do_E2S5_30C	30°C	0	0	10		10	SarmNP7460;OregonxtrpA1_3do_E3S1_30C	30°C	0	0	5
11	SarmNP0257; OregonxtrpA1_3do_E3S1_30C	30°C	0	0	0		11	SarmNP0257; OregonxtrpA1_3do_E3S1_30C	30°C	0	3	0		11	SarmNP7460; OregonxtrpA1_3do_E3S2_30C	30°C	0	0	8
12	SarmNP0257; OregonxtrpA1_3do_E3S2_30C	30°C	0	0	0		12	SarmNP0257;OregonxtrpA1_3do_E3S2_30C	30°C	0	2	0		12	SarmNP7460; OregonxtrpA1_3do_E3S3_30C	30°C	0	0	6
13	SarmNP0257; OregonxtrpA1_3do_E3S3_30C	30°C	2	0	0		13	SarmNP0257;OregonxtrpA1_3do_E3S3_30C	30°C	0	0	6		13	SarmNP7460; OregonxtrpA1_3do_E3S4_30C	30°C	0	0	11
14	SarmNP0257; OregonxtrpA1_3do_E3S4_30C	30°C	0	0	0		14	SarmNP0257; OregonxtrpA1_3do_E3S4_30C	30°C	0	2	8		14	SarmNP7460; OregonxtrpA1_3do_E3S5_30C	30°C	0	0	5
15	SarmNP0257; OregonxtrpA1_3do_E4S1_30C	30°C	0	0	0		15	SarmNP0257; OregonxtrpA1_3do_E4S1_30C	30°C	0	2	0		15	SarmNP7460;OregonxtrpA1_3do_E3S6_30C	30°C	0	0	8
16	SarmNP0257; OregonxtrpA1_3do_E4S2_30C	30°C	0	0	0		16	SarmNP0257;OregonxtrpA1_3do_E4S2_30C	30°C	0	0	8		16	SarmNP7460; OregonxtrpA1_3do_E4S1_30C	30°C	0	0	12
17	SarmNP0257; OregonxtrpA1_3do_E4S3_30C	30°C	0	0	0		17	SarmNP0257;OregonxtrpA1_3do_E4S3_30C	30°C	0	0	16		17	SarmNP7460;OregonxtrpA1_3do_E4S2_30C	30°C	0	0	10
18	SarmNP0257;OregonxtrpA1_3do_E4S4_30C	30°C	2	0	0		18	SarmNP0257; OregonxtrpA1_3do_E4S4_30C	30°C	0	0	6		18	SarmNP7460;OregonxtrpA1_3do_E4S3_30C	30°C	0	0	0
19	SarmNP0257; OregonxtrpA1_3do_E4S5_30C	30°C	0	0	0		19	SarmNP0257; OregonxtrpA1_3do_E4S5_30C	30°C	0	0	0		19	SarmNP7460; OregonxtrpA1_3do_E4S4_30C	30°C	0	0	6
20	SarmNP0257; OregonxtrpA1_3do_E5S1_30C	30°C	0	3	1		20	SarmNP0257; OregonxtrpA1_3do_E5S1_30C	30°C	0	0	0		20	SarmNP7460; OregonxtrpA1_3do_E4S5_30C	30°C	0	0	5
21	SarmNP0257; OregonxtrpA1_3do_E5S2_30C	30°C	0	0	0		21	SarmNP0257; OregonxtrpA1_3do_E5S2_30C	30°C	0	0	8		21	SarmNP7460;OregonxtrpA1_3do_E5S1_30C	30°C	2	0	0
22	SarmNP0257; OregonxtrpA1_3do_E5S3_30C	30°C	0	0	0		22	SarmNP0257;OregonxtrpA1_3do_E5S3_30C	30°C	0	0	10		22	SarmNP7460; OregonxtrpA1_3do_E5S2_30C	30°C	0	8	0
23	SarmNP0257; OregonxtrpA1_3do_E5S4_30C	30°C	0	0	0		23	SarmNP0257; OregonxtrpA1_3do_E5S4_30C	30°C	0	0	16		23	SarmNP7460; OregonxtrpA1_3do_E5S3_30C	30°C	0	0	0
24	SarmNP0257; OregonxtrpA1_3do_E5S5_30C	30°C	0	0	0		24	SarmNP0257;OregonxtrpA1_3do_E5S5_30C	30°C	0	5	0		24	SarmNP7460;OregonxtrpA1_3do_E5S4_30C	30°C	0	0	0
25	SarmNP0257; OregonxtrpA1_3do_E6S1_30C	30°C	0	0	0		25	SarmNP0257; OregonxtrpA1_3do_E6S1_30C	30°C	0	0	10		25	SarmNP7460;OregonxtrpA1_3do_E5S5_30C	30°C	4	0	0
26	SarmNP0257; OregonxtrpA1_3do_E6S2_30C	30°C	0	0	0		26	SarmNP0257; OregonxtrpA1_3do_E6S2_30C	30°C	0	0	8		26	SarmNP7460;OregonxtrpA1_3do_E6S1_30C	30°C	0	0	0
27	SarmNP0257; OregonxtrpA1_3do_E6S3_30C	30°C	0	5	3		27	SarmNP0257; OregonxtrpA1_3do_E6S3_30C	30°C	0	0	6		27	SarmNP7460; OregonxtrpA1_3do_E6S2_30C	30°C	0	0	0
28	SarmNP0257; OregonxtrpA1_3do_E6S4_30C	30°C	0	0	4		28	SarmNP0257; OregonxtrpA1_3do_E6S4_30C	30°C	0	0	0		28	SarmNP7460; OregonxtrpA1_3do_E6S3_30C	30°C	0	0	0
29	SarmNP0257; OregonxtrpA1_3do_E6S5_30C	30°C	0	0	0		29	SarmNP0257; OregonxtrpA1_3do_E6S5_30C	30°C	0	3	0		29	SarmNP7460; OregonxtrpA1_3do_E6S4_30C	30°C	0	0	0
30	SarmNP0257; OregonxtrpA1_3do_E7S1_30C	30°C	0	0	0		30	SarmNP0257;OregonxtrpA1_3do_E7S1_30C	30°C	0	0	8		30	SarmNP7460; OregonxtrpA1_3do_E6S5_30C	30°C	0	0	0
31	SarmNP0257; OregonxtrpA1_3do_E7S2_30C	30°C	0	0	0		31	SarmNP0257; OregonxtrpA1_3do_E7S2(b)_30C	30°C	0	0	10		31	SarmNP7460; OregonxtrpA1_3do_E7S1_30C	30°C	0	8	2
32	SarmNP0257; OregonxtrpA1_3do_E7S3_30C	30°C	0	0	0		32	SarmNP0257;OregonxtrpA1_3do_E7S3_30C	30°C	0	0	0		32	SarmNP7460; OregonxtrpA1_3do_E7S2_30C	30°C	0	0	8
33	SarmNP0257; OregonxtrpA1_3do_E7S4_30C	30°C	0	0	1		33	SarmNP0257; OregonxtrpA1_3do_E7S4_30C	30°C	0	0	8		33	SarmNP7460; OregonxtrpA1_3do_E7S3_30C	30°C	0	10	0
34	SarmNP0257;OregonxtrpA1_3do_E7S5_30C	30°C	0	0	0		34	SarmNP0257; OregonxtrpA1_3do_E7S5_30C	30°C	0	0	6		34	SarmNP7460; OregonxtrpA1_3do_E7S4_30C	30°C	0	0	5
														35	SarmNP7460; OregonxtrpA1_3do_E7S5_30C	30°C	0	0	13
														36	SarmNP7460;OregonxtrpA1_3do_E8S1_30C	30°C	0	0	0
														37	SarmNP7460;OregonxtrpA1_3do_E8S2_30C	30°C	0	0	0
														38	SarmNP7460;OregonxtrpA1_3do_E8S3_30C	30°C	0	0	5
														39	SarmNP7460;OregonxtrpA1_3do_E8S4_30C	30°C	0	7	0
														40	SarmNP7460;OregonxtrpA1_3do_E8S5_30C	30°C	0	4	0
Figure 3F qRT-PCR: Expression of antifungal peptides drosomycin and metchnikowin upon exposure to B. bassiana
RAW DATA
	GAPDH				Drosomycin				Metchnikowin
Genotype	cDNA Non infected		cDNA Infected		cDNA Non infected		cDNA Infected		cDNA Non infected		cDNA Infected
wild type (Oregon-R)	19.07		18.38		27.16		24.04		26.61		23.28
	18.9		18.02		27.58		24.35		26.53		23.28
	19.22		18.3		28.09		24.39		26.67		23.07
	16.81		16.97		25.98		22.25		24.81		23.59
	16.88		17.09		26.31		22.12		25.06		23.4
	16.8		17.1		26.31		22.13		24.3		23.34
	19.05		19.87						23.44		21
	19.1		19.65						23.24		20.72
	19.15		19.52						23.44		20.73
		Data for statistical analysis on graph Figure 3F					Fold change data on graph Figure 3F
		delta CT					Fold change
		Drosomycin		Metchnikowin			Drosomycin		Metchnikowin
	Genotype	Noninfected	Infected	Noninfected	Infected	Genotype	Noninfected	Infected	Noninfected	Infected
	wild type (Oregon-R)	8.09	5.66	7.54	5.66	wild type (Oregon-R)	1	5.388	1	6.233
		8.68	6.33	7.63	6.33		1	5.098	1	5.169
		8.87	6.09	7.45	6.09		1	6.868	1	6.408
		6.93	2.38	8	6.62		1	23.42	1	2.602
		7.21	2.47	8.18	6.31		1	26.72	1	3.655
		7.26	2.26	7.5	6.24		1	32	1	2.39
				4.39	1.13				1	9.57
				4.14	1.07				1	8.39
				4.29	1.21				1	8.456
	Mean	7.84	4.19833	6.56889	4.51778	Mean	1	16.5823	1	5.87478
	s.e.m	0.336175	0.82279	0.579709	0.84954	s.e.m	0	4.96253	0	0.876678
FigGURE 3G qRT-PCR: Expression of wek and sarm upon exposure to B. bassiana
RAW DATA
	GAPDH				wek				sarm
Genotype	cDNA Non infeceted		cDNA Infected		cDNA Non infected		cDNA Infected		cDNA Non infeceted		cDNA Infected
wild type (Oregon-R)	19.07		18.38		23.36		22.92		19		18.73
	18.9		18.02		23.52		23.18		19.06		19.03
	19.22		18.3		23.39		23.49		19.11		18.96
	16.81		16.97		23.36		22.92		20.7		21.37
	16.88		17.09		23.52		23.18		20.95		21.28
	16.8		17.1		23.39		23.49		21.22		21.08
	19.05		19.87		25.57		25.9
	19.1		19.65		25.47		26.13
	19.15		19.52		25.3		26.15
	18.97		18.42		26.1		24.42
	19.04		18.11		26.11		24.24
	19.03		18.09		26.24		24.34
		Data for statistical analysis on graph Figure 3G					Fold change data on graph Figure 3G
		delta CT					Fold change
		wek		sarm			wek		sarm
	Genotype	Noninfected	Infected	Noninfected	Infected	Genotype	Noninfected	Infected	Noninfected	Infected
	wild type (Oregon-R)	7.21	5.35	2.19	1.76	wild type (Oregon-R)	1	3.63	1	1.347
		7.08	6.01	2.18	1.94		1	2.099	1	0.846
		6.58	5.68	2.31	1.86		1	1.866	1	0.732
		6.55	5.95	1.65	1.5		1	1.515	1	1.109
		6.72	6.08	1.85	1.63		1	1.558	1	1.164
		6.59	6.39	2.07	1.56		1	1.1486	1	1.424
		6.52	6.03				1	1.404
		6.37	6.48				1	0.92
		6.15	6.63				1	0.716
		7.08667	6
		7.07	6.13
		7.21	6.25
	Mean	6.76139	6.08167	2.04167	1.70833		1	1.65073	1	1.10367
	s.e.m	0.102949	0.099756	0.100678	0.0709186		0	0.286563	0	0.111059

## Sheet: Fig.4B,4D,4E,4H,4K
SOURCE DATA FOR FIGURE 4
Figure 4B Data used to generate graph: No. sarm[0257]>histone-YFP+ cells upon exposure to B. bassiana
		Non-infected controls 7 days		Infected 7 days
Genotype	Sample	Filename	No. histone-YFP+ cells	Filename	No. histone-YFP+ cells
UAS-histoneYFP/+; sarm[NP0257]Gal4/+	1	SarmNP0257;HistoneYFP_7DO_male_noninfected_S1	462	SarmNP0257;HistoneYFP_7DO_male_infected_S2	268
	2	SarmNP0257;HistoneYFP_7DO_male_noninfected_S2	502	SarmNP0257;HistoneYFP_7DO_male_infected_S4	447
	3	SarmNP0257;HistoneYFP_7DO_male_noninfected_S3	389	SarmNP0257;HistoneYFP_7DO_male_infected_S5	184
	4	SarmNP0257;HistoneYFP_7DO_male_noninfected_S4	484	SarmNP0257;HistoneYFP_7DO_male_infected_S7	433
	5	SarmNP0257;HistoneYFP_7DO_male_noninfected_S5	379	SarmNP0257;HistoneYFP_7DO_male_infected_S8	347
	6	SarmNP0257;HistoneYFP_7DO_male_noninfected_S6	366	SarmNP0257;HistoneYFP_7DO_male_infected_S9	360
	7	SarmNP0257;HistoneYFP_7DO_male_noninfected_S7	473	SarmNP0257;HistoneYFP_7DO_male_infected_S10	240
	8	SarmNP0257;HistoneYFP_7DO_Female_noninfected_S2	473	SarmNP0257;HistoneYFP_7DO_female_infected_S4	470
	9	SarmNP0257;HistoneYFP_7DO_Female_noninfected_S3	492	SarmNP0257;HistoneYFP_7DO_female_infected_S5	490
	10	SarmNP0257;HistoneYFP_7DO_Female_noninfected_S5	393	SarmNP0257;HistoneYFP_7DO_female_infected_S6	338
	11	SarmNP0257;HistoneYFP_7DO_Female_noninfected_S6	420	SarmNP0257;HistoneYFP_7DO_female_infected_S7	337
	12	SarmNP0257;HistoneYFP_7DO_Female_noninfected_S7	524	SarmNP0257;HistoneYFP_7DO_female_infected_S8	196
	13			SarmNP0257;HistoneYFP_7DO_female_infected_S9	287
	14			SarmNP0257;HistoneYFP_7DO_female_infected_S10	506
	15			SarmNP0257;HistoneYFP_7DO_female_infected_S11	374
	16			SarmNP0257;HistoneYFP_7DO_female_infected_S12	391
Figure 4D Data used to generate graph: No. of anti-Repo+ cells after exposure to B. bassiana
	Genotype	Non-infected controls 7 days		Infected 7 days
Genotype	Sample	Filename	No. of Repo+ glial cells	Filename	No. of Repo+ glial cells
wild-type (Oregon R)	1	Oregon_antirepo_7DO_Male_Noninfected_S1	3982	Oregon_antirepo_7DO_Male_infected_S1	3972
	2	Oregon_antirepo_7DO_Male_Noninfected_S2	3727	Oregon_antirepo_7DO_Male_infected_S2	4029
	3	Oregon_antirepo_7DO_Male_Noninfected_S3	4093	Oregon_antirepo_7DO_Male_infected_S3	3721
	4	Oregon_antirepo_7DO_Male_Noninfected_S4	4085	Oregon_antirepo_7DO_Male_infected_S4	3559
	5	Oregon_antirepo_7DO_Male_Noninfected_S5	3686	Oregon_antirepo_7DO_Male_infected_S5	3605
	6	Oregon_antirepo_7DO_Male_Noninfected_S6	4781	Oregon_antirepo_7DO_Male_infected_S6	3558
	7	Oregon_antirepo_7DO_Male_Noninfected_S7	4229	Oregon_antirepo_7DO_Male_infected_S7	3790
	8	Oregon_antirepo_7DO_Male_Noninfected_S8	4853	Oregon_antirepo_7DO_Male_infected_S8	4054
	9	Oregon_antirepo_7DO_Male_Noninfected_S9	4533	Oregon_antirepo_7DO_Male_infected_S9	3588
	10	Oregon_antirepo_7DO_Male_Noninfected_S10	3944	Oregon_antirepo_7DO_Male_infected_S10	3064
	11	Oregon_antirepo_7DO_Female_Noninfected_S1	3723	Oregon_antirepo_7DO_Male_infected_S11	3752
	12	Oregon_antirepo_7DO_Female_Noninfected_S3	4254	Oregon_antirepo_7DO_Female_infected_S1	3843
	13	Oregon_antirepo_7DO_Female_Noninfected_S4	3995	Oregon_antirepo_7DO_Female_infected_S2	3733
	14	Oregon_antirepo_7DO_Female_Noninfected_S5	3709	Oregon_antirepo_7DO_Female_infected_S3	3571
	15	Oregon_antirepo_7DO_Female_Noninfected_S6	3634	Oregon_antirepo_7DO_Female_infected_S4	3922
	16	Oregon_antirepo_7DO_Female_Noninfected_S7	4141	Oregon_antirepo_7DO_Female_infected_S5	3823
	17	Oregon_antirepo_7DO_Female_Noninfected_S8	4521	Oregon_antirepo_7DO_Female_infected_S6	3918
	18	Oregon_antirepo_7DO_Female_Noninfected_S9	4068	Oregon_antirepo_7DO_Female_infected_S7	3849
	19	Oregon_antirepo_7DO_Female_Noninfected_S10	3827	Oregon_antirepo_7DO_Female_infected_S8	4065
	20	Oregon_antirepo_7DO_Female_Noninfected_S11	3731	Oregon_antirepo_7DO_Female_infected_S9	3440
	21	Oregon_antirepo_7DO_Female_Noninfected_S12	3777	Oregon_antirepo_7DO_Female_infected_S10	3854
	22	Oregon_antirepo_7DO_Female_Noninfected_S14	4041	Oregon_antirepo_7DO_Female_infected_S11	3594
Figure 4E qRT-PCR: Expression of TH mRNA in non-infected and infected adult brains
	RAW DATA
	GAPDH					TH
Genotype	cDNA Non infected		cDNA Infected			cDNA Non infected		cDNA Infected
wild type (Oregon-R)	18.97		18.42			23.41		22.61
	19.04		18.11			22.81		22.71
	19.03		18.09			22.71		22.74
	19.34		18.56			23.23		23.41
	19.38		18.59			23.52		23.32
	19.38		18.94			23.42		23.22
	18.16		17.88			22.36		22.4
	18.23		17.5			22.36		22.45
	18.31		17.62			22.42		22.13
			Data for statistical analysis on graph Figure 4E			Fold change data on graph Figure 4E
			delta CT			Fold change
			TH			TH
		Genotype	Noninfected	Infected	Genotype	Noninfected		Infected
		wild type (Oregon-R)	4.44	4.19	wild type (Oregon-R)	1			1.1892
			3.77	4.6		1			0.5625
			3.68	4.65		1			0.5105
			3.89	4.85		1			0.514
			4.14	4.73		1			0.6643
			4.04	4.28		1			0.8467
			4.2	4.52		1			0.801
			4.13	4.95		1			0.566
			4.11	4.51		1			0.757
		Mean	4.04444	4.58667		1			0.712356
		s.e.m	0.0775871	0.0823104		0			0.072797
Figure 4H Data used to generate graphs of No. of DANs in PAL, PPL1, PPM1/2, SP1, T1, PPL2, PPM3, SPM+VUM clusters in non-infected and infected adult brains
		Non-infected controls 7 days										Infected 7 days
Genotype	Sample	Filename	No. of PAL neurons	No. of PPL1 neurons	No. of PPL2 neurons	No. of PPM1/2 neurons	No. of PPM3 neurons	No. of SP1 neurons	No. of SVP+VUM neurons	No. of T1 neurons	Genotype	Sample	Filename	No. of PAL neurons	No. of PPL1 neurons	No. of PPL2 neurons	No. of PPM1/2 neurons	No. of PPM3 neurons	No. of SP1 neurons	No. of SVP+VUM neurons	No. of T1 neurons
wild-type (Oregon R)	1	Oregon_antith488_25X_Female_7DO_NI_S2	10	20	12	17	14	2	3	2	wild-type (Oregon R)	1	Oregon_antith488_25X_Female_7DO_Infected_S1	9	15	8	16	10	2	4	2
	2	Oregon_antith488_25X_Female_7DO_NI_S3	10	19	14	18	14	2	4	2		2	Oregon_antith488_25X_Female_7DO_Infected_S2	10	15	11	16	5	2	4	2
	3	Oregon_antith488_25X_Female_7DO_NI_S4	10	22	13	16	12	2	1	2		3	Oregon_antith488_25X_Female_7DO_Infected_S3	9	19	13	11	11	2	4	2
	4	Oregon_antith488_25X_Female_7DO_NI_S6	10	18	12	16	14	2	2	2		4	Oregon_antith488_25X_Female_7DO_Infected_S4	10	17	12	15	13	2	5	3
	5	Oregon_antith488_25X_Female_7DO_NI_S7	11	23	18	19	14	2	5	2		5	Oregon_antith488_25X_Female_7DO_Infected_S5	5	20	14	14	12	2	0	2
	6	Oregon_antith488_25X_Female_7DO_NI_S8	10	23	14	19	14	2	4	2		6	Oregon_antith488_25X_Female_7DO_Infected_S6	7	12	13	15	14	2	5	2
	7	Oregon_antith488_25X_Female_7DO_NI_S9	10	21	15	20	12	2	5	2		7	Oregon_antith488_25X_Female_7DO_Infected_S7	8	17	10	14	12	2	1	0
	8	Oregon_antith488_25X_Female_7DO_NI_S10	9	22	9	16	14	2	3	2		8	Oregon_antith488_25X_Female_7DO_Infected_S8	10	18	7	12	7	2	2	2
	9	Oregon_antith488_25X_Female_7DO_NI_S11	9	22	12	16	12	2	4	2		9	Oregon_antith488_25X_Female_7DO_Infected_S9	10	20	9	13	10	2	4	2
	10	Oregon_antith488_25X_Female_7DO_NI_S12	10	23	14	13	13	1	0	0		10	Oregon_antith488_25X_Female_7DO_Infected_S10	9	19	18	13	15	2	4	2
	11	Oregon_antith488_25X_Female_7DO_NI_S13	10	23	14	16	14	2	4	2		11	Oregon_antith488_25X_Female_7DO_Infected_S11	9	22	10	13	8	2	3	2
	12	Oregon_antith488_25X_Female_7DO_NI_S14	10	23	14	17	10	2	3	2		12	Oregon_antith488_25X_Female_7DO_Infected_S12	9	20	11	14	14	2	5	2
Figure 4K Data used to generate graph on number of DANs in PAM clusters of non-infected and infected brains
		Non-infected controls 7 days		Infected 7 days
Genotype	Sample	Filename	No. of PAM neurons per brain	Filename	No. of PAM neurons per brain
wild-type (Oregon R)	1	Oregon_antith488_Female_7DO_NI_S1	264	Oregon_antith488_Female_7DO_Infected_S1	225
	2	Oregon_antith488_Female_7DO_NI_S2	277	Oregon_antith488_Female_7DO_Infected_S2	252
	3	Oregon_antith488_Female_7DO_NI_S3	284	Oregon_antith488_Female_7DO_Infected_S3	216
	4	Oregon_antith488_Female_7DO_NI_S4	281	Oregon_antith488_Female_7DO_Infected_S4	249
	5	Oregon_antith488_Female_7DO_NI_S5	247	Oregon_antith488_Female_7DO_Infected_S5	152
	6	Oregon_antith488_Female_7DO_NI_S6	267	Oregon_antith488_Female_7DO_Infected_S6	195
	7	Oregon_antith488_Female_7DO_NI_S7	260

## Sheet: Fig.5C,5E,5G,5I,5J
SOURCE DATA FOR FIGURE 5
Figure 5C Data used to generate graph of No. of MyD88>hisYFP+ cells in the adult central brain upon Toll-1-RNAi knock-down
		Non-infected 7 days controls		Infected 7 days controls				Non-infected 7 days		Infected 7 days
Genotype	Sample	Filename	No. histoneYFP+ cells	Filename	No. histoneYFP+ cells	Genotype	Sample	Filename	No. histoneYFP+ cells	Filename	No. histoneYFP+ cells
	1	Tubgal80SMy88his_Oregon_HisYFP_7DO_NI_S1.lif - Series002	318	Tubgal80SMy88his_Oregon_HisYFP_7DO_Infected_S1.lif - Series001	277	MyD88[NP3694]GAL4, UAS-histoneYFP/+; tubulin-GAL80ts/ UASToll-1RNAi [KK/100078]	1	Tubgal80SMy88his_Toll1RNAi_HisYFP_7DO_NI_S1.lif - Series001	470	Tubgal80SMy88his_Toll1RNAi_HisYFP_7DO_Infected_S1.lif - Series001	731
MyD88[NP3694]GAL4, UAS-HistoneYFP/+; tubulin-GAL80ts/+ controls	2	Tubgal80SMy88his_Oregon_HisYFP_7DO_NI_S1.lif - Series003	285	Tubgal80SMy88his_Oregon_HisYFP_7DO_Infected_S1.lif - Series003	176		2	Tubgal80SMy88his_Toll1RNAi_HisYFP_7DO_NI_S1.lif - Series002	385	Tubgal80SMy88his_Toll1RNAi_HisYFP_7DO_Infected_S1.lif - Series002	583
	3	Tubgal80SMy88his_Oregon_HisYFP_7DO_NI_S2.lif - Series002	349	Tubgal80SMy88his_Oregon_HisYFP_7DO_Infected_S2.lif - Series001	115		3	Tubgal80SMy88his_Toll1RNAi_HisYFP_7DO_NI_S1.lif - Series003	666	Tubgal80SMy88his_Toll1RNAi_HisYFP_7DO_Infected_S1.lif - Series003	758
	4	Tubgal80SMy88his_Oregon_HisYFP_7DO_NI_S2.lif - Series003	283	Tubgal80SMy88his_Oregon_HisYFP_7DO_Infected_S2.lif - Series002	175		4	Tubgal80SMy88his_Toll1RNAi_HisYFP_7DO_NI_S1.lif - Series004	447	Tubgal80SMy88his_Toll1RNAi_HisYFP_7DO_Infected_S1.lif - Series004	645
	5	Tubgal80SMy88his_Oregon_HisYFP_7DO_NI_S2.lif - Series004	316	Tubgal80SMy88his_Oregon_HisYFP_7DO_Infected_S2.lif - Series003	167		5	Tubgal80SMy88his_Toll1RNAi_HisYFP_7DO_NI_S1.lif - Series005	483	Tubgal80SMy88his_Toll1RNAi_HisYFP_7DO_Infected_S1.lif - Series005	596
	6	Tubgal80SMy88his_Oregon_HisYFP_7DO_NI_S2.lif - Series005	289	Tubgal80SMy88his_Oregon_HisYFP_7DO_Infected_S3.lif - Series001	239		6	Tubgal80SMy88his_Toll1RNAi_HisYFP_7DO_NI_S1.lif - Series006	673	Tubgal80SMy88his_Toll1RNAi_HisYFP_7DO_Infected_S2.lif - Series001	648
	7	Tubgal80SMy88his_Oregon_HisYFP_7DO_NI_S2.lif - Series006	314	Tubgal80SMy88his_Oregon_HisYFP_7DO_Infected_S3.lif - Series002	151		7	Tubgal80SMy88his_Toll1RNAi_HisYFP_7DO_NI_S2.lif - Series001	601	Tubgal80SMy88his_Toll1RNAi_HisYFP_7DO_Infected_S2.lif - Series002	856
	8	MyD88His_Oregon_488_Female_7DO_NI_Newculture_S1 *	310	Tubgal80SMy88his_Oregon_HisYFP_7DO_Infected_S3.lif - Series003	207		8	Tubgal80SMy88his_Toll1RNAi_HisYFP_7DO_NI_S2.lif - Series002	591
	9	MyD88His_Oregon_488_Female_7DO_NI_Newculture_S2 *	318	Tubgal80SMy88his_Oregon_HisYFP_7DO_Infected_S3.lif - Series004	187		9	Tubgal80SMy88his_Toll1RNAi_HisYFP_7DO_NI_S2.lif - Series003	611
	10	MyD88His_Oregon_488_Female_7DO_NI_Newculture_S3 *	273	MyD88His_Oregon_488_Female_7DO_Infected_Newculture_S1 *	110
	11	MyD88His_Oregon_488_Female_7DO_NI_Newculture_S5 *	232	MyD88His_Oregon_488_Female_7DO_Infected_Newculture_S2 *	231
	12	MyD88His_Oregon_488_Female_7DO_NI_Newculture_S6 *	258	MyD88His_Oregon_488_Female_7DO_Infected_Newculture_S3 *	86
	13	MyD88His_Oregon_488_Female_7DO_NI_Newculture_S7 *	259	MyD88His_Oregon_488_Female_7DO_Infected_Newculture_S4 *	103
	14	MyD88His_Oregon_488_Female_7DO_NI_Newculture_S8 *	271	MyD88His_Oregon_488_Female_7DO_Infected_Newculture_S5 *	171
	15			MyD88His_Oregon_488_Female_7DO_Infected_Newculture_S6 *	69
		* these flies & genotypes all have tubGAL80ts		* these flies & genotypes all have tubGAL80ts
	Mean		291.071		164.267				547.444		688.143
	s.e.m.		8.37281		15.4147				34.4102		37.1326
Figure 5E Data used to generate graph of No. of anti-Repo+ glial cells in the adult brain upon Toll-1-RNAi knock-down
	Genotype	Non-infected 7 days controls		Infected 7 days controls				Non-infected 7 days		Infected 7 days
Genotype	Sample	Filename	No. Repo+ glia	Filename	No. Repo+ glia	Genotype	Sample	Filename	No. Repo+ glia	Filename	No. Repo+ glia
MyD88[NP3694]GAL4, UAS-HistoneYFP/+; tubulin-GAL80ts/+ controls	1	Tubgal80SMy88his_Oregon_Repo_7DO_NI_S1.lif - Series001	4300	Tubgal80SMy88his_Oregon_Repo_7DO_Infected_S1.lif - Series001	4946	MyD88[NP3694]GAL4, UAS-histoneYFP/+; tubulin-GAL80ts/ UASToll-1RNAi [KK/100078]	1	Tubgal80SMy88his_Toll1RNAi_Repo_7DO_NI_S1.lif - Series001	4493	Tubgal80SMy88his_Toll1RNAi_Repo_7DO_Infected_S1.lif - Series001	4877
	2	Tubgal80SMy88his_Oregon_Repo_7DO_NI_S1.lif - Series002	5053	Tubgal80SMy88his_Oregon_Repo_7DO_Infected_S1.lif - Series002	5093		2	Tubgal80SMy88his_Toll1RNAi_Repo_7DO_NI_S1.lif - Series003	3789	Tubgal80SMy88his_Toll1RNAi_Repo_7DO_Infected_S1.lif - Series002	3940
	3	Tubgal80SMy88his_Oregon_Repo_7DO_NI_S1.lif - Series003	4388	Tubgal80SMy88his_Oregon_Repo_7DO_Infected_S2.lif - Series001	4277		3	Tubgal80SMy88his_Toll1RNAi_Repo_7DO_NI_S1.lif - Series004	5355	Tubgal80SMy88his_Toll1RNAi_Repo_7DO_Infected_S1.lif - Series003	4668
	4	MyD88His_Oregon_Female_7DO_NI_Newculture_S1 *	4902	MyD88_Oregon_repo_Female_7Day_Infected_S1 *	4244		4	Tubgal80SMy88his_Toll1RNAi_Repo_7DO_NI_S1.lif - Series005	4506	Tubgal80SMy88his_Toll1RNAi_Repo_7DO_Infected_S1.lif - Series004	3984
	5	MyD88His_Oregon_Female_7DO_NI_Newculture_S2 *	5154	MyD88_Oregon_repo_Female_7Day_Infected_S2 *	4167		5	Tubgal80SMy88his_Toll1RNAi_Repo_7DO_NI_S1.lif - Series006	3956	Tubgal80SMy88his_Toll1RNAi_Repo_7DO_Infected_S2.lif - Series001	4701
	6	MyD88His_Oregon_Female_7DO_NI_Newculture_S3 *	4115	MyD88_Oregon_repo_Female_7Day_Infected_S3 *	3974		6	Tubgal80SMy88his_Toll1RNAi_Repo_7DO_NI_S1.lif - Series007	5009	Tubgal80SMy88his_Toll1RNAi_Repo_7DO_Infected_S2.lif - Series002	5137
	7	MyD88His_Oregon_Female_7DO_NI_Newculture_S5 *	4529	MyD88_Oregon_repo_Female_7Day_Infected_S4 *	3673
	8	MyD88His_Oregon_Female_7DO_NI_Newculture_S6 *	4777	MyD88_Oregon_repo_Female_7Day_Infected_S5 *	4570
	9	MyD88His_Oregon_Female_7DO_NI_Newculture_S7 *	4104	MyD88_Oregon_repo_Female_7Day_Infected_S6 *	4248
	10	MyD88His_Oregon_Female_7DO_NI_Newculture_S8 *	4295
	11	MyD88His_Oregon_Female_7DO_NI_Newculture_S9 *	4678
		* these flies & genotypes all have tubGAL80ts		* these flies & genotypes all have tubGAL80ts
	Mean		4572.27		4354.67				4518		4551.17
	s.e.m.		110.64		149.798				244.247		198.383
Figure 5G Data used to generate graph of No. of DANs in PPM3 clusterS in adult brain stained with anti-TH upon Toll-1-RNAi knock-down
		Non-infected 7 days controls		Infected 7 days controls				Non-infected 7 days		Infected 7 days
Genotype	Sample	Filename	No. of TH+ cells in PPM3 cluster	Filename	No. of TH+ cells in PPM3 cluster		Sample	Filename	No. of TH+ cells in PPM3 cluster	Filename	No. of TH+ cells in PPM3 cluster
MyD88[NP3694]GAL4, UAS-HistoneYFP/+; tubulin-GAL80ts/+ controls	1	Tubgal80SMy88his_Oregon_TH_7DO_NI_S1.lif - Series001	20	Tubgal80SMy88his_Oregon_TH_7DO_Infected_S1.lif - Series001	15	MyD88[NP3694]GAL4, UAS-histoneYFP/+; tubulin-GAL80ts/ UASToll-1RNAi [KK/100078]	1	Tubgal80SMy88his_Toll1RNAi_TH_7DO_NI_S1.lif - Series001	18	Tubgal80SMy88his_Toll1RNAi_TH_7DO_Infected_S1.lif - Series001	14
	2	Tubgal80SMy88his_Oregon_TH_7DO_NI_S1.lif - Series002	15	Tubgal80SMy88his_Oregon_TH_7DO_Infected_S1.lif - Series002	10		2	Tubgal80SMy88his_Toll1RNAi_TH_7DO_NI_S1.lif - Series003	19	Tubgal80SMy88his_Toll1RNAi_TH_7DO_Infected_S1.lif - Series002	7
	3	Tubgal80SMy88his_Oregon_TH_7DO_NI_S1.lif - Series003	16	Tubgal80SMy88his_Oregon_TH_7DO_Infected_S2.lif - Series001	9		3	Tubgal80SMy88his_Toll1RNAi_TH_7DO_NI_S1.lif - Series004	16	Tubgal80SMy88his_Toll1RNAi_TH_7DO_Infected_S1.lif - Series003	14
	4	Tubgal80SMy88his_Oregon_TH_7DO_NI_S2.lif - Series001	15	Tubgal80SMy88his_Oregon_TH_7DO_Infected_S2.lif - Series002	10		4	Tubgal80SMy88his_Toll1RNAi_TH_7DO_NI_S1.lif - Series005	6	Tubgal80SMy88his_Toll1RNAi_TH_7DO_Infected_S1.lif - Series004	4
	5	Tubgal80SMy88his_Oregon_TH_7DO_NI_S2.lif - Series002	19	Tubgal80SMy88his_Oregon_TH_7DO_Infected_S2.lif - Series003	3		5	Tubgal80SMy88his_Toll1RNAi_TH_7DO_NI_S2.lif - Series001	15	Tubgal80SMy88his_Toll1RNAi_TH_7DO_Infected_S1.lif - Series005	14
	6	Tubgal80SMy88his_Oregon_TH_7DO_NI_S2.lif - Series003	12	Tubgal80SMy88his_Oregon_TH_7DO_Infected_S3.lif - Series001	13		6	Tubgal80SMy88his_Toll1RNAi_TH_7DO_NI_S2.lif - Series002	15	Tubgal80SMy88his_Toll1RNAi_TH_7DO_Infected_S1.lif - Series006	16
	7	Tubgal80SMy88his_Oregon_TH_7DO_NI_S2.lif - Series004	17	Tubgal80SMy88his_Oregon_TH_7DO_Infected_S3.lif - Series002	7		7	Tubgal80SMy88his_Toll1RNAi_TH_7DO_NI_S2.lif - Series003	9
	8	Tubgal80SMy88his_Oregon_TH_7DO_NI_S2.lif - Series006	16	Tubgal80SMy88his_Oregon_TH_7DO_Infected_S3.lif - Series003	11
	Mean		16.25		9.75				14		11.5
	s.e.m.		0.881354		1.29215				1.79947		1.96214
Figure 5I Data used to generate graph of percentage survival of non-infected and infected flies upon Toll-1-RNAi knock-down
Genotype	Group	Type	Initial No. of flies	No. of flies after 7 days	% survival in graph	Genotype	Group	Type	Initial No. of flies	No. of flies after 7 days exposure to B. bassiana	% survival in graph
Control : MyD88[NP3694]-GAL4/+; tubGAL80ts/+	Group 1	Non-infected controls	25	25	1	Control : MyD88 GAL4/+;tubGAL80ts/+	Group 1	Infected	26	3	0.115385
	Group 2		31	30	0.967742		Group 2		31	21	0.677419
	Group 3		25	25	1		Group 3		37	16	0.432432
	Group 4		33	29	0.878788		Group 4		27	4	0.148148
	Group 5		21	21	1
	Group 6		18	18	1
Genotype	Group	Type	Initial No. of flies	No. of flies after 7 days	% survival in graph	Genotype	Group	Type	Initial No. of flies	No. of flies after 7 days exposure to B. bassiana	% survival in graph
Control: UAS-Toll-1RNAi[KK]/+	Group 1	Non-infected controls	35	33	0.942857	Control: UAS-Toll-1RNAi[KK]/+	Group 1	Infected	30	16	0.533333
	Group 2		33	33	1		Group 2		34	10	0.294118
	Group 3		35	32	0.914286
Genotype	Group	Type	Initial No. of flies	No. of flies after 7 days	% survival in graph	Genotype	Group	Type	Initial No. of flies	No. of flies after 7 days exposure to B. bassiana	% survival in graph
MyD88[NP3694]-GAL4/+; tubGAL80ts / UAS-Toll-1RNAi(kk)	Group 1	Non-infected	27	26	0.962963	MyD88-GAL4/+; tubGAL80ts / UAS-Toll-1RNAi(kk)	Group 1	Infected	26	23	0.884615
	Group 2		35	34	0.971429		Group 2		34	25	0.735294
Figure 5J. Data used to generate graph of climbing Performance Index (PI) of non-infected and infected Toll-1-RNAi knockdown flies
Genotype	Group	Type	Total No. of flies (ntot)	Mean-bottom (below 2cm)	Mean-top (above 2cm)	P.I. in graph	Group	Type	Total No. of flies (ntot)	Mean-bottom (below 2cm)	Mean-top (above 2cm)	P.I. in graph
Control : MyD88[NP3694]-GAL4/+; tubGAL80ts/+	Group 1	Non-infected 7 days	9	3.235	5.764	0.640523	Group 1	infected 7 days	6	9.105	4.894	0.349624
	Group 2		8	1.666	6.333	0.791667	Group 2		7	0.21	5.466	0.219048
	Group 3		7	0.4	6.6	0.942857	Group 3		7	6.533	0.466	0.0666667
	Group 4		9	1.2	7.8	0.866667	Group 4		6	5.26	0.73	0.122222
	Group 5		10	0.53	9.466	0.946667	Group 5		6	4	2	0.333333
	Group 6		10	1.2	8.8	0.88	Group 6		5	1.666	3.333	0.666667
	Group 7		11	1.06	9.93	0.933333	Group 7		8	3.4666	4.533	0.566667
	Group 8		10	0.66	9.33	0.933333	Group 8		4	2.866	1.133	0.283333
	Group 9		10	0.4	9.6	0.96
	Group 10		9	0.666	8.33	0.925926
	Group 11		9	0.266	8.733	0.97037
	Group 12		10	1.142	8.8571	0.885714
	Group 13		8	0.466	7.533	0.941667
	Group 14		10	1.133	8.86	0.886667
Control: UAS-Toll-1RNAi[KK]/+	Group 1	Non-infected 7 days	10	1	9	0.877778	Group 1	infected 7 days	8	3.947	4.0526	0.506579
	Group 2		7	0.47	6.529	0.932773	Group 2		9	6.13	2.53	0.3
	Group 3		11	1.06	9.933	0.90303	Group 3		9	8.33	0.66	0.0740741
	Group 4		11	0.2	10.866	0.984848	Group 4		7	5.466	1.533	0.219048
	Group 5		11	0.666	10.333	0.939394	Group 5		5	3.466	1.533	0.306667
	Group 6		6	0.0625	5.9375	0.989583	Group 6		9	5.266	3.733	0.4148
	Group 7		6	0	6	1	Group 7		8	4.06	3.933	0.491667
	Group 8		7	0.0625	6.9375	0.991071	Group 8		7	3.8125	3.1875	0.455357
	Group 9		11	0.428	10.571	0.961039	Group 9		5	4.8125	0.1875	0.0352941
	Group 10		10	0.4	9.6	0.961039
	Group 11		10	0.533	9.466	0.946667
	Group 12		10	2.43	7.562	0.75625
	Group 13		10	1.125	8.875	0.8875
	Group 14		9	1.1875	7.8125	0.816993
MyD88[NP3694]-GAL4/+; tubgal80ts /UAS-Toll-1RNAi(kk)	Group 1	Non-infected 7 days	10	1.5729	8.47	0.847	Group 1	infected 7 days	11	6.7364	4.21	0.385167
	Group 2		9	1.66	7.33	0.814815	Group 2		7	2.466	4.533	0.647619
	Group 3		9	1.133	7.866	0.874074	Group 3		7	2.933	4.066	0.580952
	Group 4		12	0.866	11.1333	0.927778	Group 4		7	5.8	1.33	0.180952
	Group 5		11	0.533	10.466	0.951515	Group 5		6	2.3333	3.666	0.611111
	Group 6		7	0.47	6.529	0.926136	Group 6		6	1.73	4.266	0.711111
	Group 7		10	0.625	9.375	0.9375	Group 7		6	2.2	3.8	0.633333
	Group 8		8	0.733	7.2666	0.908333	Group 8		9	3.9411	5.0588	0.562092
							Group 9		8	2.866	5.066	0.6375

## Sheet: Fig.6C,6E,6G,6I,6J
SOURCE DATA FOR FIGURE 6
Figure 6C Data used to generate graph of No. of MyD88>hisYFP+ cells in the adult central brain upon wek-1-RNAi knock-down
		Non-infected 7 days controls		Infected 7 days controls				Non-infected 7 days		Infected 7 days
Genotype	Sample	Filename	No. histone- YFP+ cells	Filename	No. histone-YFP+ cells	Genotype	Sample	Filename	No. histone-YFP+ cells	Filename	No. histone-YFP+ cells
MyD88[NP3694]-GAL4, UAS-HistoneYFP/+; tubulin-GAL80ts/+ controls	1	Tubgal80SMy88his_Oregon_HisYFP_7DO_NI_S1.lif - Series002	318	Tubgal80SMy88his_Oregon_HisYFP_7DO_Infected_S1.lif - Series001	277	MyD88[NP3694]-GAL4, UAS-histone-YFP/+; tubulinGAL80ts / UAS-wekRNAi[TriP MHC 046534]	1	Tubgal80SMy88his_WekRNAi_HisYFP_7DO_NI_S1.lif - Series001	211	Tubgal80SMy88his_WekRNAi_HisYFP_7DO_Infected_S1.lif - Series001	367
	2	Tubgal80SMy88his_Oregon_HisYFP_7DO_NI_S1.lif - Series003	285	Tubgal80SMy88his_Oregon_HisYFP_7DO_Infected_S1.lif - Series003	176		2	Tubgal80SMy88his_WekRNAi_HisYFP_7DO_NI_S1.lif - Series002	224	Tubgal80SMy88his_WekRNAi_HisYFP_7DO_Infected_S1.lif - Series002	367
	3	Tubgal80SMy88his_Oregon_HisYFP_7DO_NI_S2.lif - Series002	349	Tubgal80SMy88his_Oregon_HisYFP_7DO_Infected_S2.lif - Series001	115		3	Tubgal80SMy88his_WekRNAi_HisYFP_7DO_NI_S1.lif - Series003	315	Tubgal80SMy88his_WekRNAi_HisYFP_7DO_Infected_S1.lif - Series003	369
	4	Tubgal80SMy88his_Oregon_HisYFP_7DO_NI_S2.lif - Series003	283	Tubgal80SMy88his_Oregon_HisYFP_7DO_Infected_S2.lif - Series002	175		4	Tubgal80SMy88his_WekRNAi_HisYFP_7DO_NI_S1.lif - Series004	233	Tubgal80SMy88his_WekRNAi_HisYFP_7DO_Infected_S1.lif - Series004	425
	5	Tubgal80SMy88his_Oregon_HisYFP_7DO_NI_S2.lif - Series004	316	Tubgal80SMy88his_Oregon_HisYFP_7DO_Infected_S2.lif - Series003	167		5	Tubgal80SMy88his_WekRNAi_HisYFP_7DO_NI_S2.lif - Series001	374	Tubgal80SMy88his_WekRNAi_HisYFP_7DO_Infected_S1.lif - Series005	470
	6	Tubgal80SMy88his_Oregon_HisYFP_7DO_NI_S2.lif - Series005	289	Tubgal80SMy88his_Oregon_HisYFP_7DO_Infected_S3.lif - Series001	239		6	Tubgal80SMy88his_WekRNAi_HisYFP_7DO_NI_S2.lif - Series002	210	Tubgal80SMy88his_WekRNAi_HisYFP_7DO_Infected_S2.lif - Series001	449
	7	Tubgal80SMy88his_Oregon_HisYFP_7DO_NI_S2.lif - Series006	314	Tubgal80SMy88his_Oregon_HisYFP_7DO_Infected_S3.lif - Series002	151		7	Tubgal80SMy88his_WekRNAi_HisYFP_7DO_NI_S2.lif - Series003	260	Tubgal80SMy88his_WekRNAi_HisYFP_7DO_Infected_S2.lif - Series002	442
	8	MyD88His_Oregon_488_Female_7DO_NI_Newculture_S1 *	310	Tubgal80SMy88his_Oregon_HisYFP_7DO_Infected_S3.lif - Series003	207		8	Tubgal80SMy88his_WekRNAi_HisYFP_7DO_NI_S2.lif - Series004	272	Tubgal80SMy88his_WekRNAi_HisYFP_7DO_Infected_S2.lif - Series004	443
	9	MyD88His_Oregon_488_Female_7DO_NI_Newculture_S2 *	318	Tubgal80SMy88his_Oregon_HisYFP_7DO_Infected_S3.lif - Series004	187		9			Tubgal80SMy88his_WekRNAi_HisYFP_7DO_Infected_S2.lif - Series005	504
	10	MyD88His_Oregon_488_Female_7DO_NI_Newculture_S3 *	273	MyD88His_Oregon_488_Female_7DO_Infected_Newculture_S1 *	110
	11	MyD88His_Oregon_488_Female_7DO_NI_Newculture_S5 *	232	MyD88His_Oregon_488_Female_7DO_Infected_Newculture_S2 *	231
	12	MyD88His_Oregon_488_Female_7DO_NI_Newculture_S6 *	258	MyD88His_Oregon_488_Female_7DO_Infected_Newculture_S3 *	86
	13	MyD88His_Oregon_488_Female_7DO_NI_Newculture_S7 *	259	MyD88His_Oregon_488_Female_7DO_Infected_Newculture_S4 *	103
	14	MyD88His_Oregon_488_Female_7DO_NI_Newculture_S8 *	271	MyD88His_Oregon_488_Female_7DO_Infected_Newculture_S5 *	171
	15			MyD88His_Oregon_488_Female_7DO_Infected_Newculture_S6 *	69
	Mean		291.071		164.267				262.375		426.222
	s.e.m.		8.37281		15.4147				20.2863		16.3748
		* these flies & genotypes all have tubGAL80ts		* these flies & genotypes all have tubGAL80ts
Figure 6E Data used to generate graph of No. of anti-Repo+ glial cells in the adult brain upon wek-RNAi knock-down
		Non-infected 7 days controls		Infected 7 days controls				Non-infected 7 days		Infected 7 days
Genotype	Sample	Filename	No. Repo+ glia	Filename	No. Repo+ glia	Genotype	Sample	Filename	No. Repo+ glia	Filename	No. Repo+ glia
MyD88[NP3694]-GAL4, UAS-HistoneYFP/+; tubulin-GAL80ts/+ controls	1	Tubgal80SMy88his_Oregon_Repo_7DO_NI_S1.lif - Series001	4300	Tubgal80SMy88his_Oregon_Repo_7DO_Infected_S1.lif - Series001	4946	MyD88[NP3694]-GAL4, UAS-histone-YFP/+; tubulinGAL80ts / UAS-wekRNAi[TRPMHC 046534]	1	Tubgal80SMy88his_WekRNAi_Repo_7DO_NI_S1.lif - Series001	4244	Tubgal80SMy88his_WekRNAi_Repo_7DO_Infected_S1.lif - Series001	4920
	2	Tubgal80SMy88his_Oregon_Repo_7DO_NI_S1.lif - Series002	5053	Tubgal80SMy88his_Oregon_Repo_7DO_Infected_S1.lif - Series002	5093		2	Tubgal80SMy88his_WekRNAi_Repo_7DO_NI_S1.lif - Series002	4137	Tubgal80SMy88his_WekRNAi_Repo_7DO_Infected_S1.lif - Series002	4608
	3	Tubgal80SMy88his_Oregon_Repo_7DO_NI_S1.lif - Series003	4388	Tubgal80SMy88his_Oregon_Repo_7DO_Infected_S2.lif - Series001	4277		3	Tubgal80SMy88his_WekRNAi_Repo_7DO_NI_S1.lif - Series003	4922	Tubgal80SMy88his_WekRNAi_Repo_7DO_Infected_S1.lif - Series003	4227
	4	MyD88His_Oregon_Female_7DO_NI_Newculture_S1 *	4902	MyD88_Oregon_repo_Female_7Day_Infected_S1 *	4244		4	Tubgal80SMy88his_WekRNAi_Repo_7DO_NI_S1.lif - Series005	4281	Tubgal80SMy88his_WekRNAi_Repo_7DO_Infected_S1.lif - Series004	4122
	5	MyD88His_Oregon_Female_7DO_NI_Newculture_S2 *	5154	MyD88_Oregon_repo_Female_7Day_Infected_S2 *	4167		5	Tubgal80SMy88his_WekRNAi_Repo_7DO_NI_S1.lif - Series006	4693	Tubgal80SMy88his_WekRNAi_Repo_7DO_Infected_S1.lif - Series005	4576
	6	MyD88His_Oregon_Female_7DO_NI_Newculture_S3 *	4115	MyD88_Oregon_repo_Female_7Day_Infected_S3 *	3974		6	Tubgal80SMy88his_WekRNAi_Repo_7DO_NI_S2.lif - Series001	4266	Tubgal80SMy88his_WekRNAi_Repo_7DO_Infected_S2.lif - Series001	4193
	7	MyD88His_Oregon_Female_7DO_NI_Newculture_S5 *	4529	MyD88_Oregon_repo_Female_7Day_Infected_S4 *	3673		7	Tubgal80SMy88his_WekRNAi_Repo_7DO_NI_S2.lif - Series002	3933	Tubgal80SMy88his_WekRNAi_Repo_7DO_Infected_S2.lif - Series002	4182
	8	MyD88His_Oregon_Female_7DO_NI_Newculture_S6 *	4777	MyD88_Oregon_repo_Female_7Day_Infected_S5 *	4570		8	Tubgal80SMy88his_WekRNAi_Repo_7DO_NI_S2.lif - Series003	3588	Tubgal80SMy88his_WekRNAi_Repo_7DO_Infected_S2.lif - Series003	3631
	9	MyD88His_Oregon_Female_7DO_NI_Newculture_S7 *	4104	MyD88_Oregon_repo_Female_7Day_Infected_S6 *	4248		9	Tubgal80SMy88his_WekRNAi_Repo_7DO_NI_S2.lif - Series004	4196	Tubgal80SMy88his_WekRNAi_Repo_7DO_Infected_S2.lif - Series004	4384
	10	MyD88His_Oregon_Female_7DO_NI_Newculture_S8 *	4295				10			Tubgal80SMy88his_WekRNAi_Repo_7DO_Infected_S2.lif - Series005	3679
	11	MyD88His_Oregon_Female_7DO_NI_Newculture_S9 *	4678
		* these flies & genotypes all have tubGAL80ts		* these flies & genotypes all have tubGAL80ts
	Mean		4572.27		4354.67				4251.11		4252.2
	s.e.m.		110.64		149.798				129.287		126.282
Figure 6G Data used to generate graph of No. of DANs in PPM3 clusters in adult brain stained with anti-TH upon wek-RNAi knock-down
		Non-infected 7 days controls		Infected 7 days controls				Non-infected 7 days		Infected 7 days
Genotype	Sample	Filename	No. of TH+ cells in PPM3 cluster	Filename	No. of TH+ cells in PPM3 cluster	Genotype	Sample	Filename	No. of TH+ cells in PPM3 cluster	Filename	No. of TH+ cells in PPM3 cluster
MyD88[NP3694]-GAL4, UAS-HistoneYFP/+; tubulinGAL80ts/+ controls	1	Tubgal80SMy88his_Oregon_TH_7DO_NI_S1.lif - Series001	20	Tubgal80SMy88his_Oregon_TH_7DO_Infected_S1.lif - Series001	15	MyD88[NP3694]-GAL4, UAS-histone-YFP/+; tubulinGAL80ts / UAS-wekRNAi[TRPMHC 046534]	1	Tubgal80SMy88his_WekRNAi_TH_7DO_NI_S1.lif - Series001	4	Tubgal80SMy88his_WekRNAi_TH_7DO_Infected_S1.lif - Series001	11
	2	Tubgal80SMy88his_Oregon_TH_7DO_NI_S1.lif - Series002	15	Tubgal80SMy88his_Oregon_TH_7DO_Infected_S1.lif - Series002	10		2	Tubgal80SMy88his_WekRNAi_TH_7DO_NI_S1.lif - Series002	11	Tubgal80SMy88his_WekRNAi_TH_7DO_Infected_S1.lif - Series002	13
	3	Tubgal80SMy88his_Oregon_TH_7DO_NI_S1.lif - Series003	16	Tubgal80SMy88his_Oregon_TH_7DO_Infected_S2.lif - Series001	9		3	Tubgal80SMy88his_WekRNAi_TH_7DO_NI_S1.lif - Series003	7	Tubgal80SMy88his_WekRNAi_TH_7DO_Infected_S1.lif - Series003	8
	4	Tubgal80SMy88his_Oregon_TH_7DO_NI_S2.lif - Series001	15	Tubgal80SMy88his_Oregon_TH_7DO_Infected_S2.lif - Series002	10		4	Tubgal80SMy88his_WekRNAi_TH_7DO_NI_S2.lif - Series001	9	Tubgal80SMy88his_WekRNAi_TH_7DO_Infected_S1.lif - Series004	17
	5	Tubgal80SMy88his_Oregon_TH_7DO_NI_S2.lif - Series002	19	Tubgal80SMy88his_Oregon_TH_7DO_Infected_S2.lif - Series003	3		5	Tubgal80SMy88his_WekRNAi_TH_7DO_NI_S2.lif - Series002	7	Tubgal80SMy88his_WekRNAi_TH_7DO_Infected_S2.lif - Series001	12
	6	Tubgal80SMy88his_Oregon_TH_7DO_NI_S2.lif - Series003	12	Tubgal80SMy88his_Oregon_TH_7DO_Infected_S3.lif - Series001	13		6	Tubgal80SMy88his_WekRNAi_TH_7DO_NI_S2.lif - Series003	2	Tubgal80SMy88his_WekRNAi_TH_7DO_Infected_S2.lif - Series002	14
	7	Tubgal80SMy88his_Oregon_TH_7DO_NI_S2.lif - Series004	17	Tubgal80SMy88his_Oregon_TH_7DO_Infected_S3.lif - Series002	7		7	Tubgal80SMy88his_WekRNAi_TH_7DO_NI_S2.lif - Series004	6	Tubgal80SMy88his_WekRNAi_TH_7DO_Infected_S2.lif - Series003	5
	8	Tubgal80SMy88his_Oregon_TH_7DO_NI_S2.lif - Series006	16	Tubgal80SMy88his_Oregon_TH_7DO_Infected_S3.lif - Series003	11		8			Tubgal80SMy88his_WekRNAi_TH_7DO_Infected_S2.lif - Series004	0
	9			Tubgal80SMy88his_Oregon_TH_7DO_Infected_S3.lif - Series004	10		9			Tubgal80SMy88his_WekRNAi_TH_7DO_Infected_S2.lif - Series005	13
	Mean		16.25		9.77778				6.57143		10.3333
	s.e.m.		0.881354		1.1399				1.13089		1.73205
Figure 6I Data used to generate graph of percentage survival of non-infected and infected flies upon Toll-1-RNAi knock-down
Genotype	Group	Type	Initial No. of flies	No. of flies after 7 days	% survival in graph	Genotype	Group	Type	Initial No. of flies	No. of flies after 7 days	% survival in graph
Control : MyD88[NP3694]-GAL4/+; tubGAL80ts/+	Group 1	Non-infected controls	25	25	1	Control : MyD88[NP3694]-GAL4/+; tubGAL80ts/+	Group 1	infected 7 days	26	3	0.115385
	Group 2		31	30	0.967742		Group 2		31	21	0.677419
	Group 3		25	25	1		Group 3		37	16	0.432432
	Group 4		33	29	0.878788		Group 4		27	4	0.148148
	Group 5		21	21	1
	Group 6		18	18	1
Genotype	Group	Type	Initial No. of flies	No. of flies after 7 days	% survival in graph	Genotype	Group	Type	Initial No. of flies	No. of flies after 7 days	% survival in graph
Control: UAS-Wek-RNAi[TRPMHC 046534]/+	Group 1	Non-infected	8	8	1	Control: UAS-Wek-RNAi[TRPMHC 046534]/+	Group 1	infected 7 days	35	17	0.485714
	Group 2		22	22	1		Group 2		26	22	0.846154
	Group 3		10	10	1		Group 3		40	1	0.025
							Group 4		24	4	0.166667
Genotype	Group	Type	Initial No. of flies	No. of flies after 7 days	% survival in graph	Genotype	Group	Type	Initial No. of flies	No. of flies after 7 days	% survival in graph
MyD88[NP3694]-Gal4 / UAS-wek-RNAi[TRPMHC 046534]; tubGAL80ts/+	Group 1	Non-infected	21	20	0.952381	MyD88[NP3694]-Gal4 / UAS-wek-RNAi[TRPMHC 046534]; tubGAL80ts/+	Group 1	infected 7 days	23	20	0.869565
	Group 2		25	24	0.96		Group 2		26	16	0.615385
	Group 3		18	18	1		Group 3		18	11	0.611111
Figure 6J Data used to generate graph of climbing Performance Index (PI) of non-infected and infected wek-RNAi knockdown flies
Genotype	Group	Type	Total No. of flies (ntot)	Mean-bottom (below 2cm)	Mean-top (above 2cm)	P.I. in graph	Group	Type	Total No. of flies (ntot)	Mean-bottom (below 2cm)	Mean-top (above 2cm)	P.I. in graph
Control : MyD88[NP3694]-GAL4/+; tubGAL80ts/+	Group 1	Non-infected 7 days	9	3.235	5.764	0.640523	Group 1	infected 7 days	6	9.105	4.894	0.349624
	Group 2		8	1.666	6.333	0.791667	Group 2		7	0.21	5.466	0.219048
	Group 3		7	0.4	6.6	0.942857	Group 3		7	6.533	0.466	0.0666667
	Group 4		9	1.2	7.8	0.866667	Group 4		6	5.26	0.73	0.122222
	Group 5		10	0.53	9.466	0.946667	Group 5		6	4	2	0.333333
	Group 6		10	1.2	8.8	0.88	Group 6		5	1.666	3.333	0.666667
	Group 7		11	1.06	9.93	0.933333	Group 7		8	3.4666	4.533	0.566667
	Group 8		10	0.66	9.33	0.933333	Group 8		4	2.866	1.133	0.283333
	Group 9		10	0.4	9.6	0.96
	Group 10		9	0.666	8.33	0.925926
	Group 11		9	0.266	8.733	0.97037
	Group 12		10	1.142	8.8571	0.885714
	Group 13		8	0.466	7.533	0.941667
	Group 14		10	1.133	8.86	0.886667
Control: UAS-Wek-RNAi[TRPMHC 046534]/+	Group 1	Non-infected 7 days	10	0.47	9.529	0.927778	Group 1	infected 7 days	5	0.6842	4.315	0.863158
	Group 2		8	0.823	7.1764	0.897059	Group 2		8	7.13	0.866	0.108333
	Group 3		9	0.86	8.13	0.903704	Group 3		7	1.6	5.4	0.771429
	Group 4		10	0.4	9.6	0.96	Group 4		5	3.533	1.4666	0.293333
	Group 5		10	2.2	7.8	0.78	Group 5		7	4.466	2.5333	0.361905
	Group 6		8	0.071	7.928	0.991071	Group 6		8	4.9333	3.0666	0.383333
	Group 7		10	0.133	9.86	0.986667	Group 7		5	2.4	2.6	0.52
	Group 8		10	1.5	8.5	0.85	Group 8		11	7.8	2.866	0.2
							Group 9		6	3.866	2.133	0.355556
MyD88[NP3694]-Gal4 / UAS-Wek-RNAi[TRPMHC 046534]; tubGAL80ts/+	Group 1	Non-infected 7 days	0.776471	10	2.235	7.764	Group 1	infected 7 days	8	5.631	2.368	0.296053
	Group 2		0.69697	11	3.33	7.66	Group 2		8	6.066	1.933	0.241667
	Group 3		0.801587	9	1.785	7.2142	Group 3		5	3.8	1.2	0.241667
	Group 4		0.85	10	1.5	8.5	Group 4		9	5.66	3.33	0.37037
	Group 5		0.966667	10	0.33	9.6	Group 5		8	7.4	0.6	0.075
	Group 6		0.833333	10	1.66	8.33	Group 6		4	1.533	2.4666	0.616667
	Group 7		0.96	10	0.4	9.6	Group 7		7	5.133	1.933	0.271429
	Group 8		0.725926	9	2.4	6.53	Group 8		7	4	3	0.428571
							Group 9		11	5.133	5.866	0.533333

## Sheet: Fig.7C,7E,7G,7I,7J
SOURCE DATA FOR FIGURE 7
Figure 7C Data used to generate graph of No. of MyD88>hisYFP+ cells in the adult central brain upon sarm-RNAi knock-down
	Genotype	Non-infected 7 days controls		Infected 7 days controls				Non-infected 7 days		Infected 7 days
Genotype	Sample	Filename	No. histone- YFP+ cells	Filename	No. histone-YFP+ cells	Genotype	Sample	Filename	No. histone- YFP+ cells	Filename	No. histone-YFP+ cells
MyD88[NP3694]-GAL4, UAS-HistoneYFP/+; tubulin-GAL80ts/+ controls	1	Tubgal80SMy88his_Oregon_HisYFP_7DO_NI_S1.lif - Series002	318	Tubgal80SMy88his_Oregon_HisYFP_7DO_Infected_S1.lif - Series001	277	MyD88[NP3694]-GAL4 UAS-HistoneYFP/+; tubulinGAL80ts /UAS-sarmRNAi[TRPJF01681]	1	Tubgal80SMy88his_SarmRNAi_HisYFP_7DO_NI_S1.lif - Series001	300	Tubgal80SMy88his_SarmRNAi_HisYFP_7DO_Infected_S1	385
	2	Tubgal80SMy88his_Oregon_HisYFP_7DO_NI_S1.lif - Series003	285	Tubgal80SMy88his_Oregon_HisYFP_7DO_Infected_S1.lif - Series003	176		2	Tubgal80SMy88his_SarmRNAi_HisYFP_7DO_NI_S1.lif - Series002	288	Tubgal80SMy88his_SarmRNAi_HisYFP_7DO_Infected_S2	267
	3	Tubgal80SMy88his_Oregon_HisYFP_7DO_NI_S2.lif - Series002	349	Tubgal80SMy88his_Oregon_HisYFP_7DO_Infected_S2.lif - Series001	115		3	Tubgal80SMy88his_SarmRNAi_HisYFP_7DO_NI_S1.lif - Series003	271	Tubgal80SMy88his_SarmRNAi_HisYFP_7DO_Infected_S3.lif - Series001	251
	4	Tubgal80SMy88his_Oregon_HisYFP_7DO_NI_S2.lif - Series003	283	Tubgal80SMy88his_Oregon_HisYFP_7DO_Infected_S2.lif - Series002	175		4	Tubgal80SMy88his_SarmRNAi_HisYFP_7DO_NI_S2.lif - Series001	422	Tubgal80SMy88his_SarmRNAi_HisYFP_7DO_Infected_S3.lif - Series002	340
	5	Tubgal80SMy88his_Oregon_HisYFP_7DO_NI_S2.lif - Series004	316	Tubgal80SMy88his_Oregon_HisYFP_7DO_Infected_S2.lif - Series003	167		5	Tubgal80SMy88his_SarmRNAi_HisYFP_7DO_NI_S2.lif - Series002	275	Tubgal80SMy88his_SarmRNAi_HisYFP_7DO_Infected_S4.lif - Series001	376
	6	Tubgal80SMy88his_Oregon_HisYFP_7DO_NI_S2.lif - Series005	289	Tubgal80SMy88his_Oregon_HisYFP_7DO_Infected_S3.lif - Series001	239		6	Tubgal80SMy88his_SarmRNAi_HisYFP_7DO_NI_S3.lif - Series001	260	Tubgal80SMy88his_SarmRNAi_HisYFP_7DO_Infected_S4.lif - Series002	346
	7	Tubgal80SMy88his_Oregon_HisYFP_7DO_NI_S2.lif - Series006	314	Tubgal80SMy88his_Oregon_HisYFP_7DO_Infected_S3.lif - Series002	151		7	Tubgal80SMy88his_SarmRNAi_HisYFP_7DO_NI_S3.lif - Series002	329	Tubgal80SMy88his_SarmRNAi_HisYFP_7DO_Infected_S4.lif - Series003	400
	8	MyD88His_Oregon_488_Female_7DO_NI_Newculture_S1 *	310	Tubgal80SMy88his_Oregon_HisYFP_7DO_Infected_S3.lif - Series003	207		8	Tubgal80SMy88his_SarmRNAi_HisYFP_7DO_NI_S3.lif - Series003	357	Tubgal80SMy88his_SarmRNAi_HisYFP_7DO_Infected_S4.lif - Series004	347
	9	MyD88His_Oregon_488_Female_7DO_NI_Newculture_S2 *	318	Tubgal80SMy88his_Oregon_HisYFP_7DO_Infected_S3.lif - Series004	187		9			Tubgal80SMy88his_SarmRNAi_HisYFP_7DO_Infected_S4.lif - Series005	443
	10	MyD88His_Oregon_488_Female_7DO_NI_Newculture_S3 *	273	MyD88His_Oregon_488_Female_7DO_Infected_Newculture_S1 *	110
	11	MyD88His_Oregon_488_Female_7DO_NI_Newculture_S5 *	232	MyD88His_Oregon_488_Female_7DO_Infected_Newculture_S2 *	231
	12	MyD88His_Oregon_488_Female_7DO_NI_Newculture_S6 *	258	MyD88His_Oregon_488_Female_7DO_Infected_Newculture_S3 *	86
	13	MyD88His_Oregon_488_Female_7DO_NI_Newculture_S7 *	259	MyD88His_Oregon_488_Female_7DO_Infected_Newculture_S4 *	103
	14	MyD88His_Oregon_488_Female_7DO_NI_Newculture_S8 *	271	MyD88His_Oregon_488_Female_7DO_Infected_Newculture_S5 *	171
	15			MyD88His_Oregon_488_Female_7DO_Infected_Newculture_S6 *	69
	Mean		291.071		164.267				312.75		350.556
	s.e.m.		8.37281		15.4147				19.3111		20.3655
		* these flies & genotypes all have tubGAL80ts		* these flies & genotypes all have tubGAL80ts
Figure 7E Data used to generate graph of No. of anti-Repo+ glial cells in the adult brain upon sarm-RNAi knock-down
		Non-infected 7 days controls		Infected 7 days controls				Non-infected 7 days		Infected 7 days
Genotype	Sample	Filename	No. Repo+ glia	Filename	No. Repo+ glia	Genotype	Sample	Filename	No. Repo+ glia	Filename	No. Repo+ glia
MyD88[NP3694]-GAL4, UAS-HistoneYFP/+; tubulin-GAL80ts/+ controls	1	Tubgal80SMy88his_Oregon_Repo_7DO_NI_S1.lif - Series001	4300	Tubgal80SMy88his_Oregon_Repo_7DO_Infected_S1.lif - Series001	4946	MyD88[NP3694]-GAL4 UAS-HistoneYFP /+; tubulinGAL80ts / UAS-sarmRNAi[TRPJF01681]	1	Tubgal80SMy88his_SarmRNAi_Repo_7DO_NI_S1.lif - Series001	4961	Tubgal80SMy88his_SarmRNAi_Repo_7DO_Infected_S1	4295
	2	Tubgal80SMy88his_Oregon_Repo_7DO_NI_S1.lif - Series002	5053	Tubgal80SMy88his_Oregon_Repo_7DO_Infected_S1.lif - Series002	5093		2	Tubgal80SMy88his_SarmRNAi_Repo_7DO_NI_S1.lif - Series002	4100	Tubgal80SMy88his_SarmRNAi_Repo_7DO_Infected_S2	4080
	3	Tubgal80SMy88his_Oregon_Repo_7DO_NI_S1.lif - Series003	4388	Tubgal80SMy88his_Oregon_Repo_7DO_Infected_S2.lif - Series001	4277		3	Tubgal80SMy88his_SarmRNAi_Repo_7DO_NI_S1.lif - Series003	4573	Tubgal80SMy88his_SarmRNAi_Repo_7DO_Infected_S3.lif - Series001	4401
	4	MyD88His_Oregon_Female_7DO_NI_Newculture_S1 *	4902	MyD88_Oregon_repo_Female_7Day_Infected_S1 *	4244		4	Tubgal80SMy88his_SarmRNAi_Repo_7DO_NI_S2.lif - Series001	4379	Tubgal80SMy88his_SarmRNAi_Repo_7DO_Infected_S3.lif - Series002	4321
	5	MyD88His_Oregon_Female_7DO_NI_Newculture_S2 *	5154	MyD88_Oregon_repo_Female_7Day_Infected_S2 *	4167		5	Tubgal80SMy88his_SarmRNAi_Repo_7DO_NI_S2.lif - Series002	4644	Tubgal80SMy88his_SarmRNAi_Repo_7DO_Infected_S4.lif - Series001	4114
	6	MyD88His_Oregon_Female_7DO_NI_Newculture_S3 *	4115	MyD88_Oregon_repo_Female_7Day_Infected_S3 *	3974		6	Tubgal80SMy88his_SarmRNAi_Repo_7DO_NI_S3.lif - Series001	4140	Tubgal80SMy88his_SarmRNAi_Repo_7DO_Infected_S4.lif - Series002	3939
	7	MyD88His_Oregon_Female_7DO_NI_Newculture_S5 *	4529	MyD88_Oregon_repo_Female_7Day_Infected_S4 *	3673		7	Tubgal80SMy88his_SarmRNAi_Repo_7DO_NI_S3.lif - Series002	4030	Tubgal80SMy88his_SarmRNAi_Repo_7DO_Infected_S4.lif - Series004	4003
	8	MyD88His_Oregon_Female_7DO_NI_Newculture_S6 *	4777	MyD88_Oregon_repo_Female_7Day_Infected_S5 *	4570		8	Tubgal80SMy88his_SarmRNAi_Repo_7DO_NI_S3.lif - Series003	3819
	9	MyD88His_Oregon_Female_7DO_NI_Newculture_S7 *	4104	MyD88_Oregon_repo_Female_7Day_Infected_S6 *	4248		9	Tubgal80SMy88his_SarmRNAi_Repo_7DO_NI_S4.lif - Series002	3743
	10	MyD88His_Oregon_Female_7DO_NI_Newculture_S8 *	4295				10	Tubgal80SMy88his_SarmRNAi_Repo_7DO_NI_S4.lif - Series003	3451
	11	MyD88His_Oregon_Female_7DO_NI_Newculture_S9 *	4678
	Mean		4572.27		4354.67				4184		4164.71
	s.e.m.		110.64		149.798				145.388		66.2027
		* these flies & genotypes all have tubGAL80ts		* these flies & genotypes all have tubGAL80ts
Figure 7G Data used to generate graph of No. of DANs in PPM3 clusters in adult brain stained with anti-TH upon sarm-RNAi knock-down
		Non-infected 7 days controls		Infected 7 days controls				Non-infected 7 days		Infected 7 days
Genotype	Sample	Filename	No. of TH+ cells in PPM3 cluster	Filename	No. of TH+ cells in PPM3 cluster	Genotype	Sample	Filename	No. of TH+ cells in PPM3 cluster	Filename	No. of TH+ cells in PPM3 cluster
MyD88[NP3694]-GAL4, UAS-HistoneYFP/+; tubulin-GAL80ts/+ controls	1	Tubgal80SMy88his_Oregon_TH_7DO_NI_S1.lif - Series001	20	Tubgal80SMy88his_Oregon_TH_7DO_Infected_S1.lif - Series001	15	MyD88[NP3694]-GAL4 UAS-HistoneYFP /+; tubulinGAL80ts / UAS-sarmRNAi[TRPJF01681]	1	Tubgal80SMy88his_SarmRNAi_TH_7DO_NI_S2.lif - Series001	16	Tubgal80SMy88his_SarmRNAi_TH_7DO_Infected_S1	14
	2	Tubgal80SMy88his_Oregon_TH_7DO_NI_S1.lif - Series002	15	Tubgal80SMy88his_Oregon_TH_7DO_Infected_S1.lif - Series002	10		2	Tubgal80SMy88his_SarmRNAi_TH_7DO_NI_S2.lif - Series002	14	Tubgal80SMy88his_SarmRNAi_TH_7DO_Infected_S3.lif - Series001	17
	3	Tubgal80SMy88his_Oregon_TH_7DO_NI_S1.lif - Series003	16	Tubgal80SMy88his_Oregon_TH_7DO_Infected_S2.lif - Series001	9		3	Tubgal80SMy88his_SarmRNAi_TH_7DO_NI_S2.lif - Series003	13	Tubgal80SMy88his_SarmRNAi_TH_7DO_Infected_S3.lif - Series002	16
	4	Tubgal80SMy88his_Oregon_TH_7DO_NI_S2.lif - Series001	15	Tubgal80SMy88his_Oregon_TH_7DO_Infected_S2.lif - Series002	10		4	Tubgal80SMy88his_SarmRNAi_TH_7DO_NI_S3.lif - Series001	13	Tubgal80SMy88his_SarmRNAi_TH_7DO_Infected_S4.lif - Series001	12
	5	Tubgal80SMy88his_Oregon_TH_7DO_NI_S2.lif - Series002	19	Tubgal80SMy88his_Oregon_TH_7DO_Infected_S2.lif - Series003	3		5	Tubgal80SMy88his_SarmRNAi_TH_7DO_NI_S4lif.lif - Series001	21	Tubgal80SMy88his_SarmRNAi_TH_7DO_Infected_S4.lif - Series002	14
	6	Tubgal80SMy88his_Oregon_TH_7DO_NI_S2.lif - Series003	12	Tubgal80SMy88his_Oregon_TH_7DO_Infected_S3.lif - Series001	13		6	Tubgal80SMy88his_SarmRNAi_TH_7DO_NI_S4lif.lif - Series002	19	Tubgal80SMy88his_SarmRNAi_TH_7DO_Infected_S4.lif - Series003	15
	7	Tubgal80SMy88his_Oregon_TH_7DO_NI_S2.lif - Series004	17	Tubgal80SMy88his_Oregon_TH_7DO_Infected_S3.lif - Series002	7		7	Tubgal80SMy88his_SarmRNAi_TH_7DO_NI_S4lif.lif - Series003	18	Tubgal80SMy88his_SarmRNAi_TH_7DO_Infected_S4.lif - Series004	13
	8	Tubgal80SMy88his_Oregon_TH_7DO_NI_S2.lif - Series006	16	Tubgal80SMy88his_Oregon_TH_7DO_Infected_S3.lif - Series003	11		8	Tubgal80SMy88his_SarmRNAi_TH_7DO_NI_S5.lif - Series001	16	Tubgal80SMy88his_SarmRNAi_TH_7DO_Infected_S4.lif - Series005	17
	9			Tubgal80SMy88his_Oregon_TH_7DO_Infected_S3.lif - Series004	10		9	Tubgal80SMy88his_SarmRNAi_TH_7DO_NI_S5.lif - Series002	16
							10	Tubgal80SMy88his_SarmRNAi_TH_7DO_NI_S5.lif - Series003	17
							11	Tubgal80SMy88his_SarmRNAi_TH_7DO_NI_S5.lif - Series004	15
							12	Tubgal80SMy88his_SarmRNAi_TH_7DO_NI_S5.lif - Series005	17
	Mean		16.25		9.77778				16.25		14.75
	s.e.m.		0.881354		1.1399				0.686725		0.647798
Figure 7I Data used to generate graph of percentage survival of non-infected and infected flies upon sarm-RNAi knock-down
Genotype	Group	Type	Initial No. of flies	No. of flies after 7 days	% survival in graph	Genotype	Group	Type	Initial No. of flies	No. of flies after 7 days	% survival in graph
Control : MyD88[NP3694]-GAL4/+; tubGAL80ts/+	Group 1	Non-infected controls 7 days	25	25	1	Control : MyD88[NP3694]-GAL4/+; tubGAL80ts/+	Group 1	Infected 7 days	26	3	0.115385
	Group 2		31	30	0.967742		Group 2		31	21	0.677419
	Group 3		25	25	1		Group 3		37	16	0.432432
	Group 4		33	29	0.878788		Group 4		27	4	0.148148
	Group 5		21	21	1
	Group 6		18	18	1
Genotype	Group	Type	Initial No. of flies	No. of flies after 7 days	% survival in graph	Genotype	Group	Type	Initial No. of flies	No. of flies after 7 days	% survival in graph
Control : UAS-sarmRNAi-[TRPJF01681] /+	Group 1	Non-infected controls 7 days	25	24	0.96	Control : UAS-sarmRNAi-[TRPJF01681] /+	Group 1	Infected 7 days	29	2	0.0689655
	Group 2		18	18	1		Group 2		15	10	0.666667
	Group 3		5	4	0.8		Group 3		23	8	0.347826
	Group 4		11	10	0.909091		Group 4		21	5	0.238095
Genotype	Group	Type	Initial No. of flies	No. of flies after 7 days	% survival in graph	Genotype	Group	Type	Initial No. of flies	No. of flies after 7 days	% survival in graph
MyD88[NP3694]-GAL4/+; tubulinGAL80ts / UAS-sarmRNAi[TRPJF01681]	Group 1	Non-infected 7 days	20	19	0.95	MyD88[NP3694]-GAL4/+; tubulinGAL80ts / UAS-sarmRNAi[TRPJF01681]	Group 1	Infected 7 days	22	8	0.363636
	Group 2		12	11	0.916667		Group 2		33	18	0.545455
	Group 3		24	22	0.916667		Group 3		40	26	0.65
	Group 4		32	31	0.96875		Group 4		22	8	0.363636
Figure 7J Data used to generate graph of climbing Performance Index (PI) of non-infected and infected sarm-RNAi knockdown flies
Genotype	Group	Type	Total No. of flies (ntot)	Mean-bottom (below 2cm)	Mean-top (above 2cm)	P.I. in graph	Group	Type	Total No. of flies (ntot)	Mean-bottom (below 2cm)	Mean-top (above 2cm)	P.I. in graph
Control : MyD88[NP3694]-GAL4/+; tubGAL80ts/+	Group 1	Non-infected controls 7 days	9	3.235	5.764	0.640523	Group 1	infected 7 days	6	9.105	4.894	0.349624
	Group 2		8	1.666	6.333	0.791667	Group 2		7	0.21	5.466	0.219048
	Group 3		7	0.4	6.6	0.942857	Group 3		7	6.533	0.466	0.0666667
	Group 4		9	1.2	7.8	0.866667	Group 4		6	5.26	0.73	0.122222
	Group 5		10	0.53	9.466	0.946667	Group 5		6	4	2	0.333333
	Group 6		10	1.2	8.8	0.88	Group 6		5	1.666	3.333	0.666667
	Group 7		11	1.06	9.93	0.933333	Group 7		8	3.4666	4.533	0.566667
	Group 8		10	0.66	9.33	0.933333	Group 8		4	2.866	1.133	0.283333
	Group 9		10	0.4	9.6	0.96
	Group 10		9	0.666	8.33	0.925926
	Group 11		9	0.266	8.733	0.97037
	Group 12		10	1.142	8.8571	0.885714
	Group 13		8	0.466	7.533	0.941667
	Group 14		10	1.133	8.86	0.886667
Control : UAS-sarmRNAi-[TRPJF01681] /+	Group 1	Non-infected controls 7 days	8	3.733	4.266	0.533333	Group 1	infected 7 days	9	1.466	7.533	0.837037
	Group 2		7	2.6	4.4666	0.633333	Group 2		8	1.8666	6.066	0.7625
	Group 3		9	0.071	8.928	0.992063	Group 3		7	2.73	4.26	0.6095
	Group 4		9	0.0714	8.928	0.992063	Group 4		2	1.8	0.1875	0.125
	Group 5		9	0.33	8.6	0.959259	Group 5		10	8.4	1.6	0.16
	Group 6		8	1	7	0.875	Group 6		5	3.29	1.705	0.341176
	Group 7		7	0.5625	6.4375	0.865546	Group 7		9	6.8	2.2	0.24
	Group 8		10	0	10	1
	Group 9		8	0.066	7.933	0.991667
	Group 10		10	1.21	8.78	0.878571
MyD88[NP3694]-GAL4 UAS-HistoneYFP /+; tubulinGAL80ts / UAS-sarmRNAi[TRPJF01681]	Group 1	Non-infected 7 days	10	0.8	9.2	0.92	Group 1	infected 7 days	8	4.066	3.933	0.491667
	Group 2		10	0.4	9.6	0.96	Group 2		9	4.533	4.466	0.496296
	Group 3		11	0.071	10.928	0.993506	Group 3		9	5.466	3.466	0.388889
	Group 4		8	1.133	6.8666	0.858333	Group 4		9	1.733	7.266	0.807407
	Group 5		6	1	5	0.833333	Group 5		8	3.4	4.666	0.579167
	Group 6		7	0.25	6.75	0.964286	Group 6		7	0.9333	6.133	0.871429
	Group 7		7	0.2	6.8	0.971429
	Group 8		10	0.21	9.785	0.978571
	Group 9		11	0.64	10.357	0.941558

## Sheet: Fig.8B,8D
SOURCE DATA FOR FIGURE 8
Figure 8B Data used to generate the graph of No. of DANs in the PAM cluster in adult brain marked with TH; R58E02>HistoneYFP and over-expressing Toll-1 or wek
Genotype	Sample	Filename	No. of Histone-YFP+ PAMs per brain	Genotype	Filename	No. of Histone-YFP+ PAMs per brain	Genotype	Filename	No. of Histone-YFP+ PAMs per brain
UAS-HistoneYFP/+; TH-GAL4, R58E02GAL4/+ controls	1	R58E02;TH_HisYFP_PAM_NI_S1	133	UAS-HistoneYFP/ UAS-Toll-1[10b]; TH-GAL4, R58E02-GAL4 /+	R58E02;TH_HisYFP_Toll110b_PAM_7DO_NI_S1	109	UAS-HistoneYFP/+; TH-GAL4, R58E02-GAL4 / UASWekHA	R58E02;TH_HisYFP_Wek-HA_PAM_7DO_NI_S1	88
	2	R58E02;TH_HisYFP_PAM_NI_S2	155		R58E02;TH_HisYFP_Toll110b_PAM_7DO_NI_S2	132		R58E02;TH_HisYFP_Wek-HA_PAM_7DO_NI_S2	73
	3	R58E02;TH_HisYFP_PAM_NI_S3	131		R58E02;TH_HisYFP_Toll110b_PAM_7DO_NI_S3	101		R58E02;TH_HisYFP_Wek-HA_PAM_7DO_NI_S3	136
	4	R58E02;TH_HisYFP_PAM_NI_S4	156		R58E02;TH_HisYFP_Toll110b_PAM_7DO_NI_S4	130		R58E02;TH_HisYFP_Wek-HA_PAM_7DO_NI_S4	109
	5	R58E02;TH_HisYFP_PAM_NI_S5	136		R58E02;TH_HisYFP_Toll110b_PAM_7DO_NI_S5	155		R58E02;TH_HisYFP_Wek-HA_PAM_7DO_NI_S5	80
	6	R58E02;TH_HisYFP_PAM_NI_S6	159		R58E02;TH_HisYFP_Toll110b_PAM_7DO_NI_S6	156		R58E02;TH_HisYFP_Wek-HA_PAM_7DO_NI_S6	77
	7	R58E02;TH_HisYFP_PAM_NI_S7	144		R58E02;TH_HisYFP_Toll110b_PAM_7DO_NI_S7	54		R58E02;TH_HisYFP_Wek-HA_PAM_7DO_NI_S7	24
	8	R58E02;TH_HisYFP_PAM_NI_S8	164		R58E02;TH_HisYFP_Toll110b_PAM_7DO_NI_S8	144		R58E02;TH_HisYFP_Wek-HA_PAM_7DO_NI_S8	110
	9	R58E02;TH_HisYFP_PAM_NI_S9	169		R58E02;TH_HisYFP_Toll110b_PAM_7DO_NI_S9	158		R58E02;TH_HisYFP_Wek-HA_PAM_7DO_NI_S9	84
	10	R58E02;TH_HisYFP_Noninfected_S10.lif - Series001	188		R58E02;TH_HisYFP_Toll110b_PAM_7DO_NI_S10	160		R58E02;TH_HisYFP_Wek-HA_PAM_7DO_NI_S10	135
	11	R58E02;TH_HisYFP_Noninfected_S10.lif - Series002	187		R58E02;TH_HisYFP_Toll110b_PAM_7DO_NI_S11	119		R58E02;TH_HisYFP_Wek-HA_PAM_7DO_NI_S11	116
	12	R58E02;TH_HisYFP_Noninfected_S10.lif - Series003	199		R58E02;TH_HisYFP_Toll110b_PAM_7DO_NI_S12	156		R58E02;TH_HisYFP_Wek-HA_PAM_7DO_NI_S12	119
	13	R58E02;TH_HisYFP_Noninfected_S10.lif - Series004	182					R58E02;TH_HisYFP_Wek-HA_PAM_7DO_NI_S13	107
	14	R58E02;TH_HisYFP_Noninfected_S10.lif - Series005	189
	15	R58E02;TH_HisYFP_Noninfected_S10.lif - Series006	186
	16	R58E02;TH_HisYFP_Noninfected_S11.lif - Series001	187
	17	R58E02;TH_HisYFP_Noninfected_S11.lif - Series002	197
	18	R58E02;TH_HisYFP_Noninfected_S11.lif - Series003	195
	19	R58E02;TH_HisYFP_Noninfected_S11.lif - Series004	180
	20	R58E02;TH_HisYFP_Noninfected_S11.lif - Series005	157
	21	R58E02;TH_HisYFP_Noninfected_S11.lif - Series006	164
	22	R58E02;TH_HisYFP_Noninfected_S11.lif - Series007	185
	Mean		170.136			131.167			96.7692
	s.e.m.		4.57941			9.13852			8.42246
Figure 8C Data used to generate the graph of No. of DANs in the PAM cluster in adult brain marked with TH; R58E02>HistoneYFP and over-expressing sarm
Genotype	Sample	Filename	No. of Histone-YFP+ PAMs per brain	Genotype	Filename	No. of Histone-YFP+ PAMs per brain
UAS-HistoneYFP/+; TH-GAL4, R58E02GAL4/+ controls	1	R58E02;TH_HisYFP_PAM_NI_S1	133	UAS-HistoneYFP/+; TH-GAL4, R58E02-GAL4/ UAS-dSarm	R58E02;TH_HisYFP_SarmOE_Noninfected.lif - Series001	153
	2	R58E02;TH_HisYFP_PAM_NI_S2	155		R58E02;TH_HisYFP_SarmOE_Noninfected.lif - Series003	154
	3	R58E02;TH_HisYFP_PAM_NI_S3	131		R58E02;TH_HisYFP_SarmOE_Noninfected.lif - Series004	115
	4	R58E02;TH_HisYFP_PAM_NI_S4	156		R58E02;TH_HisYFP_SarmOE_Noninfected.lif - Series005	44
	5	R58E02;TH_HisYFP_PAM_NI_S5	136		R58E02;TH_HisYFP_SarmOE_Noninfected.lif - Series007	158
	6	R58E02;TH_HisYFP_PAM_NI_S6	159		R58E02;TH_HisYFP_SarmOE_Noninfected.lif - Series008	153
	7	R58E02;TH_HisYFP_PAM_NI_S7	144		R58E02;TH_HisYFP_SarmOE_Noninfected.lif - Series009	153
	8	R58E02;TH_HisYFP_PAM_NI_S8	164		R58E02;TH_HisYFP_SarmOE_Noninfected.lif - Series010	122
	9	R58E02;TH_HisYFP_PAM_NI_S9	169		R58E02;TH_HisYFP_SarmOE_Noninfected.lif - Series011	132
	10	R58E02;TH_HisYFP_Noninfected_S10.lif - Series001	188		R58E02;TH_HisYFP_SarmOE_Noninfected_S2.lif - Series002	156
	11	R58E02;TH_HisYFP_Noninfected_S10.lif - Series002	187		R58E02;TH_HisYFP_SarmOE_Noninfected_S2.lif - Series003	120
	12	R58E02;TH_HisYFP_Noninfected_S10.lif - Series003	199		R58E02;TH_HisYFP_SarmOE_Noninfected_S2.lif - Series004	126
	13	R58E02;TH_HisYFP_Noninfected_S10.lif - Series004	182
	14	R58E02;TH_HisYFP_Noninfected_S10.lif - Series005	189
	15	R58E02;TH_HisYFP_Noninfected_S10.lif - Series006	186
	16	R58E02;TH_HisYFP_Noninfected_S11.lif - Series001	187
	17	R58E02;TH_HisYFP_Noninfected_S11.lif - Series002	197
	18	R58E02;TH_HisYFP_Noninfected_S11.lif - Series003	195
	19	R58E02;TH_HisYFP_Noninfected_S11.lif - Series004	180
	20	R58E02;TH_HisYFP_Noninfected_S11.lif - Series005	157
	21	R58E02;TH_HisYFP_Noninfected_S11.lif - Series006	164
	22	R58E02;TH_HisYFP_Noninfected_S11.lif - Series007	185
	Mean		170.136			132.167
	s.e.m.		4.57941			9.28165

## Sheet: S3B Fig.
SOURCE DATA FOR SUPPLEMENTARY FIGURE S3B
S3B Fig. Data used to generate graph on No. of DANs in PPL1 clusters in adult brain stained by anti-TH, upon Toll-1RNAi knock-down
		Non-infected 7 days controls		Infected 7 days controls				Non-infected 7 days		Infected 7 days
Genotype	Sample	Filename	No. of TH+ cells in PPL1 cluster	Filename	No. of TH+ cells in PPL1 cluster	Genotype	Sample	Filename	No. of TH+ cells in PPL1 cluster	Filename	No. of TH+ cells in PPL1 cluster
MyD88[NP3694]-GAL4, UAS-HistoneYFP/+; tubulinGAL80ts/+ controls	1	Tubgal80SMy88his_Oregon_TH_7DO_NI_S1.lif - Series001	31	Tubgal80SMy88his_Oregon_TH_7DO_Infected_S1.lif - Series001	26	MyD88[NP3694]-GAL4, UAS-HistoneYFP/+; tubulinGAL80ts/ UAS-Toll-1RNAi [KK/100078]	1	Tubgal80SMy88his_Toll1RNAi_TH_7DO_NI_S1.lif - Series001	32	Tubgal80SMy88his_Toll1RNAi_TH_7DO_Infected_S1.lif - Series001	31
	2	Tubgal80SMy88his_Oregon_TH_7DO_NI_S1.lif - Series002	29	Tubgal80SMy88his_Oregon_TH_7DO_Infected_S1.lif - Series002	33		2	Tubgal80SMy88his_Toll1RNAi_TH_7DO_NI_S1.lif - Series003	32	Tubgal80SMy88his_Toll1RNAi_TH_7DO_Infected_S1.lif - Series002	31
	3	Tubgal80SMy88his_Oregon_TH_7DO_NI_S1.lif - Series003	35	Tubgal80SMy88his_Oregon_TH_7DO_Infected_S2.lif - Series001	27		3	Tubgal80SMy88his_Toll1RNAi_TH_7DO_NI_S1.lif - Series004	21	Tubgal80SMy88his_Toll1RNAi_TH_7DO_Infected_S1.lif - Series003	29
	4	Tubgal80SMy88his_Oregon_TH_7DO_NI_S2.lif - Series001	32	Tubgal80SMy88his_Oregon_TH_7DO_Infected_S2.lif - Series002	25		4	Tubgal80SMy88his_Toll1RNAi_TH_7DO_NI_S1.lif - Series005	18	Tubgal80SMy88his_Toll1RNAi_TH_7DO_Infected_S1.lif - Series004	28
	5	Tubgal80SMy88his_Oregon_TH_7DO_NI_S2.lif - Series002	29	Tubgal80SMy88his_Oregon_TH_7DO_Infected_S2.lif - Series003	21		5	Tubgal80SMy88his_Toll1RNAi_TH_7DO_NI_S2.lif - Series001	32	Tubgal80SMy88his_Toll1RNAi_TH_7DO_Infected_S1.lif - Series005	30
	6	Tubgal80SMy88his_Oregon_TH_7DO_NI_S2.lif - Series003	33	Tubgal80SMy88his_Oregon_TH_7DO_Infected_S3.lif - Series001	25		6	Tubgal80SMy88his_Toll1RNAi_TH_7DO_NI_S2.lif - Series002	31	Tubgal80SMy88his_Toll1RNAi_TH_7DO_Infected_S1.lif - Series006	32
	7	Tubgal80SMy88his_Oregon_TH_7DO_NI_S2.lif - Series004	32	Tubgal80SMy88his_Oregon_TH_7DO_Infected_S3.lif - Series002	25		7	Tubgal80SMy88his_Toll1RNAi_TH_7DO_NI_S2.lif - Series003	22
	8	Tubgal80SMy88his_Oregon_TH_7DO_NI_S2.lif - Series006	31	Tubgal80SMy88his_Oregon_TH_7DO_Infected_S3.lif - Series003	25		8
	9			Tubgal80SMy88his_Oregon_TH_7DO_Infected_S3.lif - Series004	24		9
	Mean		31.5		25.6667				26.8571		30.1667
	s.e.m.		0.707107		1.06719				2.35462		0.600925

## Sheet: S4A, S4B Fig.
SOURCE DATA FOR SUPPLEMENTARY FIGURE S4A,B
S4A Fig. Data used to generate graph on No. of DANs in the PPL1 cluster in adult brain marked by anti-TH upon wek-RNAi knock-down
		Non-infected 7 days controls		Infected 7 days controls				Non-infected 7 days		Infected 7 days
Genotype	Sample	Filename	No. of TH+ cells in PPL1 cluster	Filename	No. of TH+ cells in PPL1 cluster	Genotype	Sample	Filename	No. of TH+ cells in PPL1 cluster	Filename	No. of TH+ cells in PPL1 cluster
MyD88[NP3694]-GAL4, UAS-HistoneYFP/+; tubulinGAL80ts/+ controls	1	Tubgal80SMy88his_Oregon_TH_7DO_NI_S1.lif - Series001	31	Tubgal80SMy88his_Oregon_TH_7DO_Infected_S1.lif - Series001	26	MyD88[NP3694]-GAL4 UAS-HistoneYFP/ UAS-WekRNAi[TriP MHC 046534]; tubulinGAL80ts/+	1	Tubgal80SMy88his_WekRNAi_TH_7DO_NI_S1.lif - Series001	30	Tubgal80SMy88his_WekRNAi_TH_7DO_Infected_S1.lif - Series001	28
	2	Tubgal80SMy88his_Oregon_TH_7DO_NI_S1.lif - Series002	29	Tubgal80SMy88his_Oregon_TH_7DO_Infected_S1.lif - Series002	33		2	Tubgal80SMy88his_WekRNAi_TH_7DO_NI_S1.lif - Series002	29	Tubgal80SMy88his_WekRNAi_TH_7DO_Infected_S1.lif - Series002	29
	3	Tubgal80SMy88his_Oregon_TH_7DO_NI_S1.lif - Series003	35	Tubgal80SMy88his_Oregon_TH_7DO_Infected_S2.lif - Series001	27		3	Tubgal80SMy88his_WekRNAi_TH_7DO_NI_S1.lif - Series003	18	Tubgal80SMy88his_WekRNAi_TH_7DO_Infected_S1.lif - Series003	28
	4	Tubgal80SMy88his_Oregon_TH_7DO_NI_S2.lif - Series001	32	Tubgal80SMy88his_Oregon_TH_7DO_Infected_S2.lif - Series002	25		4	Tubgal80SMy88his_WekRNAi_TH_7DO_NI_S2.lif - Series001	29	Tubgal80SMy88his_WekRNAi_TH_7DO_Infected_S1.lif - Series004	28
	5	Tubgal80SMy88his_Oregon_TH_7DO_NI_S2.lif - Series002	29	Tubgal80SMy88his_Oregon_TH_7DO_Infected_S2.lif - Series003	21		5	Tubgal80SMy88his_WekRNAi_TH_7DO_NI_S2.lif - Series002	27	Tubgal80SMy88his_WekRNAi_TH_7DO_Infected_S2.lif - Series001	26
	6	Tubgal80SMy88his_Oregon_TH_7DO_NI_S2.lif - Series003	33	Tubgal80SMy88his_Oregon_TH_7DO_Infected_S3.lif - Series001	25		6	Tubgal80SMy88his_WekRNAi_TH_7DO_NI_S2.lif - Series003	20	Tubgal80SMy88his_WekRNAi_TH_7DO_Infected_S2.lif - Series002	28
	7	Tubgal80SMy88his_Oregon_TH_7DO_NI_S2.lif - Series004	32	Tubgal80SMy88his_Oregon_TH_7DO_Infected_S3.lif - Series002	25		7	Tubgal80SMy88his_WekRNAi_TH_7DO_NI_S2.lif - Series004	25	Tubgal80SMy88his_WekRNAi_TH_7DO_Infected_S2.lif - Series003	19
	8	Tubgal80SMy88his_Oregon_TH_7DO_NI_S2.lif - Series006	31	Tubgal80SMy88his_Oregon_TH_7DO_Infected_S3.lif - Series003	25		8			Tubgal80SMy88his_WekRNAi_TH_7DO_Infected_S2.lif - Series004	28
	9			Tubgal80SMy88his_Oregon_TH_7DO_Infected_S3.lif - Series004	24		9			Tubgal80SMy88his_WekRNAi_TH_7DO_Infected_S2.lif - Series005	28
	Mean		31.5		25.6667				25.4286		26.8889
	s.e.m.		0.707107		1.06719				1.78429		1.01986
S4B Fig. Data used to generate graph on No. of DANs in the PPL2 cluster in adult brain marked by anti-TH upon wek-RNAi knock-down
		Non-infected 7 days controls		Infected 7 days controls				Non-infected 7 days		Infected 7 days
Genotype	Sample	Filename	No. of TH+ cells in PPL2 cluster	Filename	No. of TH+ cells in PPL2 cluster	Genotype	Sample	Filename	No. of TH+ cells in PPL2 cluster	Filename	No. of TH+ cells in PPL2 cluster
			cells		cells				cells		cells
MyD88[NP3694]-GAL4, UAS-HistoneYFP/+; tubulinGAL80ts/+ controls	1	Tubgal80SMy88his_Oregon_TH_7DO_NI_S1.lif - Series001	13	Tubgal80SMy88his_Oregon_TH_7DO_Infected_S1.lif - Series001	14	MyD88[NP3694]-GAL4 UAS-HistoneYFP/ UAS-WekRNAi[TriP MHC 046534]; tubulinGAL80ts/+	1	Tubgal80SMy88his_WekRNAi_TH_7DO_NI_S1.lif - Series001	7	Tubgal80SMy88his_WekRNAi_TH_7DO_Infected_S1.lif - Series001	15
	2	Tubgal80SMy88his_Oregon_TH_7DO_NI_S1.lif - Series002	15	Tubgal80SMy88his_Oregon_TH_7DO_Infected_S1.lif - Series002	14		2	Tubgal80SMy88his_WekRNAi_TH_7DO_NI_S1.lif - Series002	13	Tubgal80SMy88his_WekRNAi_TH_7DO_Infected_S1.lif - Series002	12
	3	Tubgal80SMy88his_Oregon_TH_7DO_NI_S1.lif - Series003	13	Tubgal80SMy88his_Oregon_TH_7DO_Infected_S2.lif - Series001	15		3	Tubgal80SMy88his_WekRNAi_TH_7DO_NI_S1.lif - Series003	8	Tubgal80SMy88his_WekRNAi_TH_7DO_Infected_S1.lif - Series003	13
	4	Tubgal80SMy88his_Oregon_TH_7DO_NI_S2.lif - Series001	19	Tubgal80SMy88his_Oregon_TH_7DO_Infected_S2.lif - Series002	13		4	Tubgal80SMy88his_WekRNAi_TH_7DO_NI_S2.lif - Series001	13	Tubgal80SMy88his_WekRNAi_TH_7DO_Infected_S1.lif - Series004	15
	5	Tubgal80SMy88his_Oregon_TH_7DO_NI_S2.lif - Series002	17	Tubgal80SMy88his_Oregon_TH_7DO_Infected_S2.lif - Series003	8		5	Tubgal80SMy88his_WekRNAi_TH_7DO_NI_S2.lif - Series002	11	Tubgal80SMy88his_WekRNAi_TH_7DO_Infected_S2.lif - Series001	18
	6	Tubgal80SMy88his_Oregon_TH_7DO_NI_S2.lif - Series003	21	Tubgal80SMy88his_Oregon_TH_7DO_Infected_S3.lif - Series001	14		6	Tubgal80SMy88his_WekRNAi_TH_7DO_NI_S2.lif - Series003	13	Tubgal80SMy88his_WekRNAi_TH_7DO_Infected_S2.lif - Series002	18
	7	Tubgal80SMy88his_Oregon_TH_7DO_NI_S2.lif - Series004	16	Tubgal80SMy88his_Oregon_TH_7DO_Infected_S3.lif - Series002	16		7	Tubgal80SMy88his_WekRNAi_TH_7DO_NI_S2.lif - Series004	12	Tubgal80SMy88his_WekRNAi_TH_7DO_Infected_S2.lif - Series003	6
	8	Tubgal80SMy88his_Oregon_TH_7DO_NI_S2.lif - Series006	18	Tubgal80SMy88his_Oregon_TH_7DO_Infected_S3.lif - Series003	15		8			Tubgal80SMy88his_WekRNAi_TH_7DO_Infected_S2.lif - Series004	16
	9			Tubgal80SMy88his_Oregon_TH_7DO_Infected_S3.lif - Series004	18		9			Tubgal80SMy88his_WekRNAi_TH_7DO_Infected_S2.lif - Series005	11
	Mean		16.5		14.1111				11		13.7778
	s.e.m.		1		0.904379				0.95119		1.26686

## Sheet: S5A, S5B, S5C Fig.
SOURCE DATA FOR SUPPLEMENTARY FIGURE S5A,B,C
S5A Fig. Data used to generate graph of climbing Performance Index (PI) of flies over-expressing Toll-1
Group	Genotype	Total No. of flies (ntot)	Mean-bottom (below 2cm)	Mean-top (above 2cm)	P.I. in graph
Group 1	Control: TH-GAL4-R58E02-GAL4/+	10	0.533	9.466	0.946667
Group 2	Control: TH-GAL4-R58E02-GAL4/+	10	0.133	9.86	0.986667
Group 3	Control: TH-GAL4-R58E02-GAL4/+	10	0.466	9.533	0.953333
Group 4	Control: TH-GAL4-R58E02-GAL4/+	10	0.43	9.56	0.95625
Group 5	Control: TH-GAL4-R58E02-GAL4/+	10	1.375	8.8125	0.871875
Group 6	Control: TH-GAL4-R58E02-GAL4/+	10	1	9	0.9
Group 7	Control: TH-GAL4-R58E02-GAL4/+	9	0.1875	8.8125	0.979167
Group 8	Control: TH-GAL4-R58E02-GAL4/+	7	1.3125	5.6875	0.8125
Group 9	Control: TH-GAL4-R58E02-GAL4/+	10	1	9	0.9
Group 1	Control: UASToll-1[10b]/+	10	0.8	9.2	0.92
Group 2	Control: UASToll-1[10b]/+	9	0.53	8.466	0.940741
Group 3	Control: UASToll-1[10b]/+	10	0.687	9.312	0.93125
Group 4	Control: UASToll-1[10b]/+	10	0.5	9.5	0.95625
Group 5	Control: UASToll-1[10b]/+				0.95
Group 6	Control: UASToll-1[10b]/+	10	0.266	9.733	0.973333
Group 1	UAS Toll-1 [10b]/+; THGAL4-R58E02GAL4/+	8	0.066	7.93	0.991667
Group 2	UAS Toll-1 [10b]/+; THGAL4-R58E02GAL4/+	8	0.5	7.5	0.9375
Group 3	UAS Toll-1 [10b]/+; THGAL4-R58E02GAL4/+	10	0	10	1
Group 4	UAS Toll-1 [10b]/+; THGAL4-R58E02GAL4/+	10	0.5625	9.4375	0.94375
Group 5	UAS Toll-1 [10b]/+; THGAL4-R58E02GAL4/+	9	0.375	8.625	0.958333
Group 6	UAS Toll-1 [10b]/+; THGAL4-R58E02GAL4/+	11	0.125	10.875	0.988636
S5B Fig. Data used to generate graph of climbing Performance Index (PI) of flies over-expressing wek
Group	Genotype	Total No. of flies (ntot)	Mean-bottom (below 2cm)	Mean-top (above 2cm)	P.I. in graph
Group 1	Control: TH-GAL4-R58E02-GAL4/+	10	0.533	9.466	0.946667
Group 2	Control: TH-GAL4-R58E02-GAL4/+	10	0.133	9.86	0.986667
Group 3	Control: TH-GAL4-R58E02-GAL4/+	10	0.466	9.533	0.953333
Group 4	Control: TH-GAL4-R58E02-GAL4/+	10	0.43	9.56	0.95625
Group 5	Control: TH-GAL4-R58E02-GAL4/+	10	1.375	8.8125	0.871875
Group 6	Control: TH-GAL4-R58E02-GAL4/+	10	1	9	0.9
Group 7	Control: TH-GAL4-R58E02-GAL4/+	9	0.1875	8.8125	0.979167
Group 8	Control: TH-GAL4-R58E02-GAL4/+	7	1.3125	5.6875	0.8125
Group 9	Control: TH-GAL4-R58E02-GAL4/+	10	1	9	0.9
Group 1	Control: UAS-Wek-HA	10	1.26	8.73	0.873333
Group 2	Control: UAS-Wek-HA	12	0.375	11.625	0.96875
Group 3	Control: UAS-Wek-HA	10	0.46	9.53	0.953333
Group 4	Control: UAS-Wek-HA	10	0.625	9.375	0.946667
Group 5	Control: UAS-Wek-HA	11	0.666	10.333	0.94375
Group 6	Control: UAS-Wek-HA	10	0.1875	9.8125	0.98125
Group 1	R58E02GAL4/UAS-Wek-HA	10	0.4	9.6	0.96
Group 2	R58E02GAL4/UAS-Wek-HA	10	0.33	9.66	0.966667
Group 3	R58E02GAL4/UAS-Wek-HA	10	0.5	9.5	0.95
Group 4	R58E02GAL4/UAS-Wek-HA	10	0.8125	9.1875	0.91875
Group 5	R58E02GAL4/UAS-Wek-HA	9	0.125	8.875	0.986111
Group 6	R58E02GAL4/UAS-Wek-HA	10	0.0625	9.9375	0.99375
Supplementary Figure 5C Data used to generate graph of climbing Performance Index (PI) of flies over-expressing sarm
Group	Genotype	Total No. of flies (ntot)	Mean-bottom (below 2cm)	Mean-top (above 2cm)	P.I. in graph
Group 1	Control: TH-GAL4-R58E02-GAL4/+	10	0.533	9.466	0.946667
Group 2	Control: TH-GAL4-R58E02-GAL4/+	10	0.133	9.86	0.986667
Group 3	Control: TH-GAL4-R58E02-GAL4/+	10	0.466	9.533	0.953333
Group 4	Control: TH-GAL4-R58E02-GAL4/+	10	0.43	9.56	0.95625
Group 5	Control: TH-GAL4-R58E02-GAL4/+	10	1.375	8.8125	0.871875
Group 6	Control: TH-GAL4-R58E02-GAL4/+	10	1	9	0.9
Group 7	Control: TH-GAL4-R58E02-GAL4/+	9	0.1875	8.8125	0.979167
Group 8	Control: TH-GAL4-R58E02-GAL4/+	7	1.3125	5.6875	0.8125
Group 9	Control: TH-GAL4-R58E02-GAL4/+	10	1	9	0.9
Group 1	Usm: UAS-dSarm/+	9	1.375	7.625	0.847222
Group 2	Usm: UAS-dSarm/+	10	1.5	8.5	0.85
Group 3	Usm: UAS-dSarm/+	11	1.5	9.5	0.863636
Group 4	Usm: UAS-dSarm/+	11	1.125	9.875	0.897727
Group 5	Usm: UAS-dSarm/+	10	0.625	9.375	0.9375
Group 6	Usm: UAS-dSarm/+	10	2.132	7.6875	0.76875
Group 1	THGAL4-R58E02GAL4/UAS-dSarm	8	1.46	6.533	0.816667
Group 2	THGAL4-R58E02GAL4/UAS-dSarm	8	0.062	7.9375	0.992188
Group 3	THGAL4-R58E02GAL4/UAS-dSarm	8	0.3125	6.687	0.898438
Group 4	THGAL4-R58E02GAL4/UAS-dSarm	8	0.562	7.4375	0.929688
Group 5	THGAL4-R58E02GAL4/UAS-dSarm	8	0.3125	7.6875	0.960938
Group 6	THGAL4-R58E02GAL4/UAS-dSarm	10	1.625	8.375	0.8375
Group 7	THGAL4-R58E02GAL4/UAS-dSarm	10	1.125	8.875	0.8875
